# Supplementary material for: Genome-wide association analyses highlight the role of the intestinal molecular environment in human gut microbiota variation
Source: Nat Genet. 2026 Feb 13;58(3):540–9. doi: 10.1038/s41588-026-02512-2 (PMC12987725; doi:10.1038/s41588-026-02512-2)
Supplement: Supplementary file 4 — Supplementary Tables 1–18. [file 41588_2026_2512_MOESM4_ESM.xlsx]

## Sheet: Index
Dekkers et al, Supplementary Tables
Table S1	Study characteristics of the five cohorts included in the present study
Table S2	Heritability estimates using the GCTA heritability model using SumHer software for the study-wide significant species and alpha diversity measures
Table S3	Genetic variants associated with RIN-transformed and non-transformed alpha diversity measures in the meta-analysis at genome-wide significance threshold (P<5x10-8)
Table S4	Genetic variants associated with relative abundance or presence of microbial species at genome-wide significance threshold (P<5x10-8)
Table S5	Associations of study-wide loci with fasting and 2-hour GLP-1 using data from the MDC and PPP-Botnia cohorts
Table S6	Associations of the study-wide loci with plasma short-chain fatty acids in MOS participants
Table S7	Results from FUMA analysis for enrichment of genetic associations with functional pathways and other traits based on all genome-wide significant variants associated with alpha diversity measures or species
Table S8	Genetic variants associated with relative abundance or presence of higher taxonomic levels at study-wide significance threshold (P<5.4x10-11)
Table S9	Associations of study-wide significant loci-species stratified by sex using the meta-analyzed data from the Swedish cohorts
Table S10	Details on replication in HUNT, FINRISK, and the Dutch Microbiome Project
Table S11	Effect allele frequencies for study-wide significant genetic variants by study
Table S12	Associations of study-wide significant loci with plasma metabolites in SCAPIS cohort
Table S13	Results of the colocalization analyses for microbiome features versus microbiome features, and microbiome features versus LDL cholesterol, BMI, WHRadjBMI, bile acids, stool frequency, IBD, glucose, and sex hormone-binding globulin
Table S14	Results from interaction analysis between secretor status as determined by FUT2 variants, and ABO and Lewis blood groups, with species associated with the loci as the outcome, using meta-analyzed data of the Swedish cohorts
Table S15	Observational analysis of plasma metabolites with the study-wide significant species and richness estimated in the SCAPIS cohort, 30 strongest associations are shown
Table S16	Association of variants in the study-wide significant loci of the present GWAS with stool metabolomes with P<10-5 in the TwinsUK study (from Zierer et al., PMID: 29808030)
Table S17	Mendelian randomization (MR) analyses of specific gut species with adiposity traits and LDL cholesterol
Table S18	Genetic variants associated with relative abundance of functional modules at genome-wide significance threshold (P<5x10-8)

## Sheet: TableS1_study characteristics
Supplementary Table 1. Study characteristics of the five cohorts included in the present study
	SCAPIS	SIMPLER-V	SIMPLER-U	MOS	HUNT
N	8733	4515	981	1788	12652
Age, mean (SD)	57.6 (4.4)	72.5 (4.9)	76.3 (4.9)	40.2 (13.8)	59.9 (14.1)
Female	4587 (52.5%)	1702 (37.7%)	981 (100%)	842 (47.1%)	7715 (61.0%)
Body mass index, mean (SD) (a)	27.1 (4.5)	26.7 (4.1)	25.6 (4.2)	25.9 (4.6)	27.1 (4.5)
Sequencing depth (million read pairs) mean (SD)	26.0 (5.7)	49.7 (20.0)	56.1 (26.3)	25.3 (6.0)	22.9 (4.5)
Dispensed prescription of antimicrobials past six months	975 (11.2%)	545 (12.1%)	135 (13.8%)	191 (10.7%)	N.A.
Self-reported inflammatory bowel disease (b)	100 (1.1%)	45 (1.0%)	6 (0.6%)	23 (1.3%)	N.A.
Sampling years	2014 - 2018	2011 - 2019	2013 - 2021	2013 - 2017	2017 - 2019
(a) 3 individuals in SIMPLER-V and 3 individuals in SIMPLER-U had missing values
(b) 360 individuals in SCAPIS and 223 individuals in MOS had missing values

## Sheet: TableS2_heritability
Supplementary Table 2. Heritability estimates using the GCTA heritability model using SumHer software for the study-wide significant species and alpha diversity measures
SD: standard deviation.
TRAIT	HERITABILITY	SD
Clostridium saudiense	0.333891	0.029488
Clostridium sp001916075	0.214975	0.028546
Richness	0.203397	0.025699
Intestinibacter sp900540355	0.194128	0.025741
Negativibacillus sp000435195	0.167491	0.027804
Turicibacter sanguinis	0.158037	0.025427
Coprobacillus cateniformis	0.155045	0.027588
Clostridium sp900540255	0.152282	0.028049
Bifidobacterium adolescentis	0.104331	0.024402
Shannon index	0.092703	0.02454
Copromonas sp000435795	0.062732	0.023935
Mediterraneibacter torques	0.059027	0.024146
Agathobaculum butyriciproducens	0.044041	0.022873
Phocea massiliensis	0.027326	0.023752
Faecalibacterium longum	0.025499	0.022948
Inverse Simpson index	0.000622	0.023278
Blautia A obeum	-0.034241	0.023301

## Sheet: TableS3_alpha_diversity_genomew
Supplementary Table 3. Genetic variants associated with RIN-transformed and non-transformed alpha diversity measures in the meta-analysis at genome-wide significance threshold (P<5x10-8)
RIN: rank-based inverse-normal; RSID: reference SNP identifier; Chr: chromosome; Pos37: human genome GRCh37 position on the chromosome; EA: effect allele; OA: other allele; EAF: mean effect allele frequency across cohorts; Gene: nearest protein coding gene; Trait: microbial species richness; Model: GWAS regression model; Beta: regression coefficient per effect allele from analysis on RIN-transfor…
RSID	CHR	POS37	EA	OA	EAF	GENE	TRAIT	MODEL	RIN-TRANSFORMED								NON-TRANSFORMED
									BETA	SE	P	DIRECTION	I2	I2 LOWER	I2 UPPER		BETA	SE	P
rs10836441	11	4689742	T	C	0.5225	OR51E2	Richness	Linear	-0.0642	0.0107	1.948e-09	----	0	0	84.6878		-5.8194	1.0136	9.399e-09
rs7115827	11	4685700	A	G	0.4828	OR51E1	Richness	Linear	0.063	0.0107	3.941e-09	++++	0	0	84.6878		5.7069	1.014	1.823e-08
rs11033255	11	4685279	A	G	0.5169	OR51E1	Richness	Linear	-0.0628	0.0107	4.374e-09	----	0	0	84.6878		-5.6877	1.0137	2.011e-08
rs7924588	11	4688997	C	G	0.4833	OR51E1	Richness	Linear	0.0627	0.0107	4.457e-09	++++	0	0	84.6878		5.6768	1.0124	2.057e-08
rs7124760	11	4687238	T	C	0.4837	OR51E1	Richness	Linear	0.0627	0.0107	4.477e-09	++++	0	0	84.6878		5.6697	1.0116	2.085e-08
rs7113772	11	4687671	T	C	0.5167	OR51E1	Richness	Linear	-0.0627	0.0107	4.621e-09	----	0	0	84.6878		-5.67	1.0123	2.131e-08
rs7124096	11	4687447	A	G	0.4833	OR51E1	Richness	Linear	0.0626	0.0107	4.73e-09	++++	0	0	84.6878		5.6666	1.0124	2.175e-08
rs10836440	11	4689254	A	G	0.5166	OR51E2	Richness	Linear	-0.0626	0.0107	4.731e-09	----	0	0	84.6878		-5.6662	1.0124	2.187e-08
rs7117050	11	4687841	T	G	0.5167	OR51E1	Richness	Linear	-0.0626	0.0107	4.731e-09	----	0	0	84.6878		-5.6673	1.0124	2.173e-08
rs6578513	11	4686136	T	C	0.5167	OR51E1	Richness	Linear	-0.0626	0.0107	4.884e-09	----	0	0	84.6878		-5.6673	1.0133	2.235e-08
rs6578516	11	4688445	T	C	0.4833	OR51E1	Richness	Linear	0.0625	0.0107	5.029e-09	++++	0	0	84.6878		5.6554	1.0124	2.323e-08
rs12421856	11	4691940	T	C	0.5165	OR51E2	Richness	Linear	-0.0626	0.0107	5.031e-09	----	0	0	84.6878		-5.6588	1.0134	2.353e-08
rs12417964	11	4693447	A	G	0.4834	OR51E2	Richness	Linear	0.0628	0.0107	5.09e-09	++++	0	0	84.6878		5.6764	1.0167	2.359e-08
rs10836451	11	4694338	A	G	0.5063	OR51E2	Richness	Linear	-0.0628	0.0108	5.168e-09	----	0	0	84.6878		-5.7201	1.0186	1.957e-08
rs72865853	11	4691208	A	G	0.483	OR51E2	Richness	Linear	0.0625	0.0107	5.252e-09	++++	0	0	84.6878		5.6514	1.0135	2.463e-08
rs10836449	11	4692550	T	C	0.4834	OR51E2	Richness	Linear	0.0625	0.0107	5.284e-09	++++	0	0	84.6878		5.6512	1.0135	2.466e-08
rs10768166	11	4692181	A	T	0.4831	OR51E2	Richness	Linear	0.0625	0.0107	5.339e-09	++++	0	0	84.6878		5.6566	1.0142	2.445e-08
rs11033272	11	4691637	A	G	0.5165	OR51E2	Richness	Linear	-0.0625	0.0107	5.388e-09	----	0	0	84.6878		-5.6459	1.0133	2.525e-08
rs11033271	11	4691577	T	C	0.5165	OR51E2	Richness	Linear	-0.0625	0.0107	5.413e-09	----	0	0	84.6878		-5.645	1.0133	2.535e-08
rs10836446	11	4692190	T	C	0.5169	OR51E2	Richness	Linear	-0.0625	0.0107	5.421e-09	----	0	0	84.6878		-5.6539	1.0142	2.481e-08
rs10836448	11	4692336	T	C	0.4834	OR51E2	Richness	Linear	0.0625	0.0107	5.475e-09	++++	0	0	84.6878		5.6451	1.0136	2.559e-08
rs10836445	11	4692139	A	G	0.5166	OR51E2	Richness	Linear	-0.0624	0.0107	5.607e-09	----	0	0	84.6878		-5.6395	1.0137	2.643e-08
rs10836447	11	4692264	T	G	0.4828	OR51E2	Richness	Linear	0.0624	0.0107	5.65e-09	++++	0	0	84.6878		5.6372	1.0137	2.68e-08
rs72865864	11	4692840	A	C	0.4834	OR51E2	Richness	Linear	0.0624	0.0107	5.72e-09	++++	0	0	84.6878		5.6364	1.0135	2.68e-08
rs12363886	11	4696534	A	C	0.4922	OR51E2	Richness	Linear	0.0626	0.0108	5.786e-09	++++	0	0	84.6878		5.6919	1.0183	2.279e-08

## Sheet: TableS4_species_genomewide
Supplementary Table 4. Genetic variants associated with relative abundance or presence of microbial species at genome-wide significance threshold (P<5x10-8)
RSID: reference SNP identifier; Chr: chromosome; Pos37: human genome GRCh37 position on the chromosome; EA: effect allele; OA: other allele; EAF: mean effect allele frequency across cohorts; Gene: nearest protein coding gene; Trait: species name; Model: GWAS regression model; Prevalence: mean species prevalence across cohorts (based on downsampled relative abundances for logistic models and nondo…
RSID	CHR	POS37	EA	OA	EAF	GENE	TRAIT	MODEL	PREVALENCE	BETA	SE	P	DIRECTION	I2	I2 LOWER	I2 UPPER	GENUS	FAMILY	ORDER	CLASS	PHYLUM	SUPERKINGDOM
rs9411378	9	136145425	A	C	0.2773	SURF6	Mediterraneibacter torques	Linear	86.932	0.106	0.0121	1.42e-18	++++	39.3	0	79.3338	Mediterraneibacter	Lachnospiraceae	Lachnospirales	Clostridia	Bacillota A	Bacteria
rs550057	9	136146597	T	C	0.3088	SURF6	Mediterraneibacter torques	Linear	86.932	0.098	0.0112	2.141e-18	++++	47.9	0	82.7308	Mediterraneibacter	Lachnospiraceae	Lachnospirales	Clostridia	Bacillota A	Bacteria
rs681343	19	49206462	T	C	0.4397	FUT2	Clostridium sp900540255	Logistic	36.2701	-0.2188	0.025	2.239e-18	----	33.4	0	76.4763	Clostridium	Clostridiaceae	Clostridiales	Clostridia	Bacillota A	Bacteria
rs516246	19	49206172	T	C	0.4402	FUT2	Clostridium sp900540255	Logistic	36.2701	-0.2186	0.025	2.294e-18	----	33.6	0	76.5928	Clostridium	Clostridiaceae	Clostridiales	Clostridia	Bacillota A	Bacteria
rs601338	19	49206674	A	G	0.4397	FUT2	Clostridium sp900540255	Logistic	36.2701	-0.2186	0.0251	2.717e-18	----	31.2	0	75.272	Clostridium	Clostridiaceae	Clostridiales	Clostridia	Bacillota A	Bacteria
rs516316	19	49206145	C	G	0.44	FUT2	Clostridium sp900540255	Logistic	36.2701	-0.2193	0.0252	2.959e-18	----	34.2	0	76.9103	Clostridium	Clostridiaceae	Clostridiales	Clostridia	Bacillota A	Bacteria
rs679574	19	49206108	C	G	0.56	FUT2	Clostridium sp900540255	Logistic	36.2701	0.2193	0.0252	3.051e-18	++++	34.3	0	76.9736	Clostridium	Clostridiaceae	Clostridiales	Clostridia	Bacillota A	Bacteria
rs492602	19	49206417	A	G	0.5599	FUT2	Clostridium sp900540255	Logistic	36.2701	0.2175	0.025	3.276e-18	++++	32.4	0	75.9364	Clostridium	Clostridiaceae	Clostridiales	Clostridia	Bacillota A	Bacteria
rs485186	19	49207206	A	G	0.5269	FUT2	Clostridium sp900540255	Logistic	36.2701	0.213	0.025	1.796e-17	++++	0	0	84.6878	Clostridium	Clostridiaceae	Clostridiales	Clostridia	Bacillota A	Bacteria
rs485073	19	49207255	A	G	0.5283	FUT2	Clostridium sp900540255	Logistic	36.2701	0.2127	0.0251	2.402e-17	++++	0	0	84.6878	Clostridium	Clostridiaceae	Clostridiales	Clostridia	Bacillota A	Bacteria
rs603985	19	49207257	T	C	0.5283	FUT2	Clostridium sp900540255	Logistic	36.2701	0.2123	0.0251	2.734e-17	++++	0	0	84.6878	Clostridium	Clostridiaceae	Clostridiales	Clostridia	Bacillota A	Bacteria
rs281379	19	49214274	A	G	0.4662	MAMSTR	Clostridium sp900540255	Logistic	36.2701	-0.2116	0.0251	3.137e-17	----	0	0	84.6878	Clostridium	Clostridiaceae	Clostridiales	Clostridia	Bacillota A	Bacteria
rs4556017	7	100632790	T	C	0.8295	MUC12	Coprobacillus cateniformis	Logistic	26.9335	0.3414	0.0405	3.265e-17	++++	0	0	84.6878	Coprobacillus	Coprobacillaceae	Erysipelotrichales	Bacilli	Bacillota	Bacteria
rs35106244	19	49203829	T	C	0.405	FUT2	Clostridium sp900540255	Logistic	36.2701	-0.222	0.0263	3.351e-17	----	48.9	0	83.0919	Clostridium	Clostridiaceae	Clostridiales	Clostridia	Bacillota A	Bacteria
rs602662	19	49206985	A	G	0.4726	FUT2	Clostridium sp900540255	Logistic	36.2701	-0.2097	0.025	4.547e-17	----	0	0	84.6878	Clostridium	Clostridiaceae	Clostridiales	Clostridia	Bacillota A	Bacteria
rs1704773	19	49209566	A	G	0.5304	FUT2	Clostridium sp900540255	Logistic	36.2701	0.2093	0.025	6.294e-17	++++	0	0	84.6878	Clostridium	Clostridiaceae	Clostridiales	Clostridia	Bacillota A	Bacteria
rs646327	19	49209851	A	G	0.532	FUT2	Clostridium sp900540255	Logistic	36.2701	0.2097	0.0251	6.336e-17	++++	0	0	84.6878	Clostridium	Clostridiaceae	Clostridiales	Clostridia	Bacillota A	Bacteria
rs692854	19	49209464	A	C	0.47	FUT2	Clostridium sp900540255	Logistic	36.2701	-0.2092	0.025	6.584e-17	----	0	0	84.6878	Clostridium	Clostridiaceae	Clostridiales	Clostridia	Bacillota A	Bacteria
rs2548459	19	49209339	T	C	0.5293	FUT2	Clostridium sp900540255	Logistic	36.2701	0.2084	0.025	8.083e-17	++++	0	0	84.6878	Clostridium	Clostridiaceae	Clostridiales	Clostridia	Bacillota A	Bacteria
rs2251034	19	49207792	A	G	0.4716	FUT2	Clostridium sp900540255	Logistic	36.2701	-0.208	0.025	8.527e-17	----	0	0	84.6878	Clostridium	Clostridiaceae	Clostridiales	Clostridia	Bacillota A	Bacteria
rs633372	19	49209226	A	G	0.471	FUT2	Clostridium sp900540255	Logistic	36.2701	-0.2078	0.025	9.671e-17	----	0	0	84.6878	Clostridium	Clostridiaceae	Clostridiales	Clostridia	Bacillota A	Bacteria
rs570794	19	49207651	T	C	0.5281	FUT2	Clostridium sp900540255	Logistic	36.2701	0.2075	0.025	1.01e-16	++++	0	0	84.6878	Clostridium	Clostridiaceae	Clostridiales	Clostridia	Bacillota A	Bacteria
rs506897	19	49208629	C	G	0.4715	FUT2	Clostridium sp900540255	Logistic	36.2701	-0.2075	0.025	1.03e-16	----	0	0	84.6878	Clostridium	Clostridiaceae	Clostridiales	Clostridia	Bacillota A	Bacteria
rs571689	19	49207554	T	C	0.4719	FUT2	Clostridium sp900540255	Logistic	36.2701	-0.2075	0.025	1.037e-16	----	0	0	84.6878	Clostridium	Clostridiaceae	Clostridiales	Clostridia	Bacillota A	Bacteria
rs569970	19	49207718	T	C	0.5281	FUT2	Clostridium sp900540255	Logistic	36.2701	0.2075	0.025	1.04e-16	++++	0	0	84.6878	Clostridium	Clostridiaceae	Clostridiales	Clostridia	Bacillota A	Bacteria
rs632111	19	49208978	A	G	0.529	FUT2	Clostridium sp900540255	Logistic	36.2701	0.2069	0.025	1.116e-16	++++	0	0	84.6878	Clostridium	Clostridiaceae	Clostridiales	Clostridia	Bacillota A	Bacteria
rs507855	19	49208501	A	G	0.5296	FUT2	Clostridium sp900540255	Logistic	36.2701	0.2075	0.025	1.183e-16	++++	0	0	84.6878	Clostridium	Clostridiaceae	Clostridiales	Clostridia	Bacillota A	Bacteria
rs676388	19	49211969	T	C	0.5272	FUT2	Clostridium sp900540255	Logistic	36.2701	0.2079	0.0251	1.209e-16	++++	0	0	84.6878	Clostridium	Clostridiaceae	Clostridiales	Clostridia	Bacillota A	Bacteria
rs507711	19	49208564	T	C	0.4703	FUT2	Clostridium sp900540255	Logistic	36.2701	-0.2073	0.0251	1.295e-16	----	0	0	84.6878	Clostridium	Clostridiaceae	Clostridiales	Clostridia	Bacillota A	Bacteria
rs507766	19	49208543	T	C	0.5296	FUT2	Clostridium sp900540255	Logistic	36.2701	0.2071	0.025	1.354e-16	++++	0	0	84.6878	Clostridium	Clostridiaceae	Clostridiales	Clostridia	Bacillota A	Bacteria
rs503279	19	49209010	T	C	0.5281	FUT2	Clostridium sp900540255	Logistic	36.2701	0.2064	0.025	1.397e-16	++++	0	0	84.6878	Clostridium	Clostridiaceae	Clostridiales	Clostridia	Bacillota A	Bacteria
rs504963	19	49208865	A	G	0.4716	FUT2	Clostridium sp900540255	Logistic	36.2701	-0.2063	0.025	1.44e-16	----	0	0	84.6878	Clostridium	Clostridiaceae	Clostridiales	Clostridia	Bacillota A	Bacteria
rs182549	2	136616754	T	C	0.721	MCM6	Bifidobacterium adolescentis	Linear	89.978	-0.1001	0.0121	1.702e-16	----	46.2	0	82.1192	Bifidobacterium	Bifidobacteriaceae	Actinomycetales	Actinomycetia	Actinomycetota	Bacteria
rs4988235	2	136608646	A	G	0.7187	MCM6	Bifidobacterium adolescentis	Linear	89.978	-0.0998	0.0121	1.763e-16	----	42.6	0	80.7344	Bifidobacterium	Bifidobacteriaceae	Actinomycetales	Actinomycetia	Actinomycetota	Bacteria
rs2638282	19	49213833	A	G	0.4725	MAMSTR	Clostridium sp900540255	Logistic	36.2701	-0.2067	0.0251	1.782e-16	----	0	0	84.6878	Clostridium	Clostridiaceae	Clostridiales	Clostridia	Bacillota A	Bacteria
rs584768	19	49213284	A	G	0.4727	MAMSTR	Clostridium sp900540255	Logistic	36.2701	-0.2063	0.0251	2.058e-16	----	0	0	84.6878	Clostridium	Clostridiaceae	Clostridiales	Clostridia	Bacillota A	Bacteria
rs2452170	19	49213504	A	G	0.4723	MAMSTR	Clostridium sp900540255	Logistic	36.2701	-0.2062	0.0251	2.11e-16	----	0	0	84.6878	Clostridium	Clostridiaceae	Clostridiales	Clostridia	Bacillota A	Bacteria
rs6754311	2	136707982	T	C	0.7213	DARS	Bifidobacterium adolescentis	Linear	89.978	-0.098	0.0121	4.407e-16	----	48.2	0	82.8355	Bifidobacterium	Bifidobacteriaceae	Actinomycetales	Actinomycetia	Actinomycetota	Bacteria
rs12978752	19	49218437	A	C	0.5057	MAMSTR	Clostridium sp900540255	Logistic	36.2701	0.2045	0.0252	4.739e-16	++++	15.5	0	87.0575	Clostridium	Clostridiaceae	Clostridiales	Clostridia	Bacillota A	Bacteria
rs12978750	19	49218430	A	G	0.5057	MAMSTR	Clostridium sp900540255	Logistic	36.2701	0.2045	0.0252	4.75e-16	++++	15.5	0	87.0603	Clostridium	Clostridiaceae	Clostridiales	Clostridia	Bacillota A	Bacteria
rs12979278	19	49218602	T	C	0.4935	MAMSTR	Clostridium sp900540255	Logistic	36.2701	-0.2045	0.0252	4.902e-16	----	18.8	0	87.5699	Clostridium	Clostridiaceae	Clostridiales	Clostridia	Bacillota A	Bacteria
rs33988101	19	49218111	T	G	0.4944	MAMSTR	Clostridium sp900540255	Logistic	36.2701	-0.2044	0.0252	4.937e-16	----	19.6	0	87.6898	Clostridium	Clostridiaceae	Clostridiales	Clostridia	Bacillota A	Bacteria
rs35866622	19	49218060	T	C	0.4273	MAMSTR	Clostridium sp900540255	Logistic	36.2701	-0.2062	0.0255	5.56e-16	----	19.6	0	87.6961	Clostridium	Clostridiaceae	Clostridiales	Clostridia	Bacillota A	Bacteria
rs4002471	19	49215095	T	C	0.4944	MAMSTR	Clostridium sp900540255	Logistic	36.2701	-0.2024	0.0252	9.45e-16	----	17.5	0	87.3601	Clostridium	Clostridiaceae	Clostridiales	Clostridia	Bacillota A	Bacteria
rs7797740	7	100618993	A	G	0.1662	MUC12	Coprobacillus cateniformis	Logistic	26.9335	-0.33	0.0413	1.407e-15	----	0	0	84.6878	Coprobacillus	Coprobacillaceae	Erysipelotrichales	Bacilli	Bacillota	Bacteria
rs11672900	19	49220323	A	G	0.509	MAMSTR	Clostridium sp900540255	Logistic	36.2701	0.1984	0.0252	3.072e-15	++-+	40.1	0	79.6851	Clostridium	Clostridiaceae	Clostridiales	Clostridia	Bacillota A	Bacteria
rs6742283	2	136596867	A	G	0.2198	MCM6	Bifidobacterium adolescentis	Linear	89.978	0.1	0.0127	3.61e-15	++++	11.7	0	86.486	Bifidobacterium	Bifidobacteriaceae	Actinomycetales	Actinomycetia	Actinomycetota	Bacteria
rs660745	19	49219459	T	C	0.5088	MAMSTR	Clostridium sp900540255	Logistic	36.2701	0.1981	0.0252	3.618e-15	++++	33.5	0	76.5067	Clostridium	Clostridiaceae	Clostridiales	Clostridia	Bacillota A	Bacteria
rs2164210	2	136580287	T	C	0.2223	LCT	Bifidobacterium adolescentis	Linear	89.978	0.1	0.0127	3.729e-15	++++	13.8	0	86.8053	Bifidobacterium	Bifidobacteriaceae	Actinomycetales	Actinomycetia	Actinomycetota	Bacteria
rs745500	2	136583192	A	G	0.778	LCT	Bifidobacterium adolescentis	Linear	89.978	-0.0999	0.0127	3.908e-15	----	14.3	0	86.877	Bifidobacterium	Bifidobacteriaceae	Actinomycetales	Actinomycetia	Actinomycetota	Bacteria
rs6719488	2	136575199	T	G	0.778	LCT	Bifidobacterium adolescentis	Linear	89.978	-0.0998	0.0127	3.999e-15	----	11.9	0	86.5064	Bifidobacterium	Bifidobacteriaceae	Actinomycetales	Actinomycetia	Actinomycetota	Bacteria
rs12988076	2	136569848	A	C	0.778	LCT	Bifidobacterium adolescentis	Linear	89.978	-0.0998	0.0127	4.021e-15	----	11.9	0	86.5169	Bifidobacterium	Bifidobacteriaceae	Actinomycetales	Actinomycetia	Actinomycetota	Bacteria
rs892715	2	136576577	T	C	0.222	LCT	Bifidobacterium adolescentis	Linear	89.978	0.0998	0.0127	4.16e-15	++++	12.1	0	86.5471	Bifidobacterium	Bifidobacteriaceae	Actinomycetales	Actinomycetia	Actinomycetota	Bacteria
rs2236783	2	136594158	A	G	0.7778	LCT	Bifidobacterium adolescentis	Linear	89.978	-0.0993	0.0127	5.426e-15	----	19.9	0	87.7279	Bifidobacterium	Bifidobacteriaceae	Actinomycetales	Actinomycetia	Actinomycetota	Bacteria
rs218174	2	136658345	A	G	0.7714	DARS	Bifidobacterium adolescentis	Linear	89.978	-0.0981	0.0126	6.041e-15	----	13.4	0	86.7323	Bifidobacterium	Bifidobacteriaceae	Actinomycetales	Actinomycetia	Actinomycetota	Bacteria
rs12620033	2	136589612	C	G	0.2222	LCT	Bifidobacterium adolescentis	Linear	89.978	0.0991	0.0127	6.576e-15	++++	16.8	0	87.2612	Bifidobacterium	Bifidobacteriaceae	Actinomycetales	Actinomycetia	Actinomycetota	Bacteria
rs13404551	2	136721995	T	C	0.7711	DARS	Bifidobacterium adolescentis	Linear	89.978	-0.0975	0.0125	7.257e-15	----	22.7	0	88.1567	Bifidobacterium	Bifidobacteriaceae	Actinomycetales	Actinomycetia	Actinomycetota	Bacteria
rs2322660	2	136557319	T	C	0.7776	LCT	Bifidobacterium adolescentis	Linear	89.978	-0.0986	0.0127	7.902e-15	----	3.2	0	85.1757	Bifidobacterium	Bifidobacteriaceae	Actinomycetales	Actinomycetia	Actinomycetota	Bacteria
rs748841	2	136558157	T	C	0.7776	LCT	Bifidobacterium adolescentis	Linear	89.978	-0.0985	0.0127	8.526e-15	----	3	0	85.1523	Bifidobacterium	Bifidobacteriaceae	Actinomycetales	Actinomycetia	Actinomycetota	Bacteria
rs309168	2	136670298	T	C	0.2287	DARS	Bifidobacterium adolescentis	Linear	89.978	0.0974	0.0126	8.699e-15	++++	18.2	0	87.4789	Bifidobacterium	Bifidobacteriaceae	Actinomycetales	Actinomycetia	Actinomycetota	Bacteria
rs632632	2	136638216	T	C	0.7732	MCM6	Bifidobacterium adolescentis	Linear	89.978	-0.0978	0.0126	9.459e-15	----	11.7	0	86.4811	Bifidobacterium	Bifidobacteriaceae	Actinomycetales	Actinomycetia	Actinomycetota	Bacteria
rs309125	2	136643555	T	C	0.2264	MCM6	Bifidobacterium adolescentis	Linear	89.978	0.0979	0.0126	9.57e-15	++++	14.6	0	86.9271	Bifidobacterium	Bifidobacteriaceae	Actinomycetales	Actinomycetia	Actinomycetota	Bacteria
rs3769005	2	136603366	C	G	0.2239	MCM6	Bifidobacterium adolescentis	Linear	89.978	0.0982	0.0127	9.718e-15	++++	0	0	84.6878	Bifidobacterium	Bifidobacteriaceae	Actinomycetales	Actinomycetia	Actinomycetota	Bacteria
rs4954490	2	136608231	A	G	0.776	MCM6	Bifidobacterium adolescentis	Linear	89.978	-0.0982	0.0127	9.743e-15	----	0	0	84.6878	Bifidobacterium	Bifidobacteriaceae	Actinomycetales	Actinomycetia	Actinomycetota	Bacteria
rs309160	2	136685228	T	C	0.2288	DARS	Bifidobacterium adolescentis	Linear	89.978	0.097	0.0125	1.046e-14	++++	23.4	0	88.2707	Bifidobacterium	Bifidobacteriaceae	Actinomycetales	Actinomycetia	Actinomycetota	Bacteria
rs1446585	2	136407479	A	G	0.7449	R3HDM1	Bifidobacterium adolescentis	Linear	89.978	-0.0946	0.0122	1.105e-14	----	0	0	84.6878	Bifidobacterium	Bifidobacteriaceae	Actinomycetales	Actinomycetia	Actinomycetota	Bacteria
rs3754686	2	136603276	T	C	0.224	MCM6	Bifidobacterium adolescentis	Linear	89.978	0.0979	0.0127	1.179e-14	++++	1.7	0	84.9449	Bifidobacterium	Bifidobacteriaceae	Actinomycetales	Actinomycetia	Actinomycetota	Bacteria
rs309137	2	136765951	T	C	0.757	DARS	Bifidobacterium adolescentis	Linear	89.978	-0.0974	0.0126	1.316e-14	----	22.6	0	88.147	Bifidobacterium	Bifidobacteriaceae	Actinomycetales	Actinomycetia	Actinomycetota	Bacteria
rs687670	2	136740900	T	C	0.7712	DARS	Bifidobacterium adolescentis	Linear	89.978	-0.0967	0.0126	1.418e-14	----	29.5	0	74.2157	Bifidobacterium	Bifidobacteriaceae	Actinomycetales	Actinomycetia	Actinomycetota	Bacteria
rs309180	2	136614255	A	G	0.7714	MCM6	Bifidobacterium adolescentis	Linear	89.978	-0.0971	0.0126	1.473e-14	----	13.4	0	86.7332	Bifidobacterium	Bifidobacteriaceae	Actinomycetales	Actinomycetia	Actinomycetota	Bacteria
rs11882796	19	49225766	A	T	0.5085	RASIP1	Clostridium sp900540255	Logistic	36.2701	0.1904	0.025	2.554e-14	++-+	40.5	0	79.8783	Clostridium	Clostridiaceae	Clostridiales	Clostridia	Bacillota A	Bacteria
rs7570971	2	135837906	A	C	0.2941	RAB3GAP1	Bifidobacterium adolescentis	Linear	89.978	0.0909	0.012	3.177e-14	++++	0	0	84.6878	Bifidobacterium	Bifidobacteriaceae	Actinomycetales	Actinomycetia	Actinomycetota	Bacteria
rs6730157	2	135907088	A	G	0.7087	ZRANB3	Bifidobacterium adolescentis	Linear	89.978	-0.0912	0.012	3.282e-14	----	0	0	84.6878	Bifidobacterium	Bifidobacteriaceae	Actinomycetales	Actinomycetia	Actinomycetota	Bacteria
rs11666792	19	49227043	A	G	0.4883	RASIP1	Clostridium sp900540255	Logistic	36.2701	-0.1889	0.025	4.319e-14	--+-	45.1	0	81.6823	Clostridium	Clostridiaceae	Clostridiales	Clostridia	Bacillota A	Bacteria
rs12979891	19	49227256	T	C	0.4883	RASIP1	Clostridium sp900540255	Logistic	36.2701	-0.1889	0.025	4.337e-14	--+-	44.8	0	81.6019	Clostridium	Clostridiaceae	Clostridiales	Clostridia	Bacillota A	Bacteria
rs635634	9	136155000	T	C	0.2237	SURF6	Mediterraneibacter torques	Linear	86.932	0.0942	0.0125	4.347e-14	++++	0	0	84.6878	Mediterraneibacter	Lachnospiraceae	Lachnospirales	Clostridia	Bacillota A	Bacteria
rs11878908	19	49227443	T	C	0.4883	RASIP1	Clostridium sp900540255	Logistic	36.2701	-0.1885	0.025	4.927e-14	--+-	44.4	0	81.4276	Clostridium	Clostridiaceae	Clostridiales	Clostridia	Bacillota A	Bacteria
rs12465802	2	136381348	A	G	0.2882	R3HDM1	Bifidobacterium adolescentis	Linear	89.978	0.0914	0.0121	5.182e-14	++++	25.3	0	71.2849	Bifidobacterium	Bifidobacteriaceae	Actinomycetales	Actinomycetia	Actinomycetota	Bacteria
rs2287921	19	49228272	T	C	0.5112	RASIP1	Clostridium sp900540255	Logistic	36.2701	0.1878	0.025	5.613e-14	++-+	43.1	0	80.9433	Clostridium	Clostridiaceae	Clostridiales	Clostridia	Bacillota A	Bacteria
rs8112983	19	49229525	T	C	0.5117	RASIP1	Clostridium sp900540255	Logistic	36.2701	0.1879	0.025	5.655e-14	++-+	43	0	80.8957	Clostridium	Clostridiaceae	Clostridiales	Clostridia	Bacillota A	Bacteria
rs1375131	2	135954797	T	C	0.7071	RAB3GAP1	Bifidobacterium adolescentis	Linear	89.978	-0.0902	0.012	6.249e-14	----	0	0	84.6878	Bifidobacterium	Bifidobacteriaceae	Actinomycetales	Actinomycetia	Actinomycetota	Bacteria
rs687621	9	136137065	A	G	0.6042	OBP2B	Mediterraneibacter torques	Linear	86.932	-0.0793	0.0106	6.421e-14	----	25.3	0	71.3026	Mediterraneibacter	Lachnospiraceae	Lachnospirales	Clostridia	Bacillota A	Bacteria
rs2287922	19	49232226	A	G	0.4872	RASIP1	Clostridium sp900540255	Logistic	36.2701	-0.1874	0.025	7.011e-14	--+-	44.7	0	81.5639	Clostridium	Clostridiaceae	Clostridiales	Clostridia	Bacillota A	Bacteria
rs674302	9	136146664	A	T	0.3959	SURF6	Mediterraneibacter torques	Linear	86.932	0.0788	0.0106	9.176e-14	++++	15.3	0	87.0298	Mediterraneibacter	Lachnospiraceae	Lachnospirales	Clostridia	Bacillota A	Bacteria
rs554833	9	136147160	T	C	0.3959	SURF6	Mediterraneibacter torques	Linear	86.932	0.0787	0.0106	9.821e-14	++++	16	0	87.1382	Mediterraneibacter	Lachnospiraceae	Lachnospirales	Clostridia	Bacillota A	Bacteria
rs532436	9	136149830	A	G	0.2232	SURF6	Mediterraneibacter torques	Linear	86.932	0.0929	0.0125	1.054e-13	++++	0	0	84.6878	Mediterraneibacter	Lachnospiraceae	Lachnospirales	Clostridia	Bacillota A	Bacteria
rs2638281	19	49210869	A	G	0.4597	FUT2	Clostridium sp900540255	Logistic	36.2701	0.1864	0.0251	1.129e-13	++++	7.7	0	85.8594	Clostridium	Clostridiaceae	Clostridiales	Clostridia	Bacillota A	Bacteria
rs687289	9	136137106	A	G	0.3958	OBP2B	Mediterraneibacter torques	Linear	86.932	0.0785	0.0106	1.16e-13	++++	22.3	0	88.0951	Mediterraneibacter	Lachnospiraceae	Lachnospirales	Clostridia	Bacillota A	Bacteria
rs507666	9	136149399	A	G	0.2233	SURF6	Mediterraneibacter torques	Linear	86.932	0.0927	0.0125	1.195e-13	++++	0	0	84.6878	Mediterraneibacter	Lachnospiraceae	Lachnospirales	Clostridia	Bacillota A	Bacteria
rs6759321	2	136322676	T	G	0.2639	R3HDM1	Bifidobacterium adolescentis	Linear	89.978	0.091	0.0123	1.285e-13	++++	0	0	84.6878	Bifidobacterium	Bifidobacteriaceae	Actinomycetales	Actinomycetia	Actinomycetota	Bacteria
rs676457	9	136146227	A	T	0.6039	SURF6	Mediterraneibacter torques	Linear	86.932	-0.0783	0.0106	1.293e-13	----	20.7	0	87.8533	Mediterraneibacter	Lachnospiraceae	Lachnospirales	Clostridia	Bacillota A	Bacteria
rs676996	9	136146077	T	G	0.6039	SURF6	Mediterraneibacter torques	Linear	86.932	-0.0783	0.0106	1.305e-13	----	20.5	0	87.8273	Mediterraneibacter	Lachnospiraceae	Lachnospirales	Clostridia	Bacillota A	Bacteria
rs2519093	9	136141870	T	C	0.2231	SURF6	Mediterraneibacter torques	Linear	86.932	0.0926	0.0125	1.308e-13	++++	0	0	84.6878	Mediterraneibacter	Lachnospiraceae	Lachnospirales	Clostridia	Bacillota A	Bacteria
rs597988	9	136144284	A	T	0.3961	SURF6	Mediterraneibacter torques	Linear	86.932	0.0783	0.0106	1.316e-13	++++	20.7	0	87.858	Mediterraneibacter	Lachnospiraceae	Lachnospirales	Clostridia	Bacillota A	Bacteria
rs545971	9	136143372	T	C	0.3963	SURF6	Mediterraneibacter torques	Linear	86.932	0.0782	0.0106	1.382e-13	++++	21.2	0	87.928	Mediterraneibacter	Lachnospiraceae	Lachnospirales	Clostridia	Bacillota A	Bacteria
rs612169	9	136143442	A	G	0.6039	SURF6	Mediterraneibacter torques	Linear	86.932	-0.0782	0.0106	1.455e-13	----	22.7	0	88.1707	Mediterraneibacter	Lachnospiraceae	Lachnospirales	Clostridia	Bacillota A	Bacteria
rs8176663	9	136144427	T	C	0.6038	SURF6	Mediterraneibacter torques	Linear	86.932	-0.0782	0.0106	1.473e-13	----	21.3	0	87.9444	Mediterraneibacter	Lachnospiraceae	Lachnospirales	Clostridia	Bacillota A	Bacteria
rs677355	9	136146046	A	G	0.396	SURF6	Mediterraneibacter torques	Linear	86.932	0.0782	0.0106	1.483e-13	++++	21	0	87.9104	Mediterraneibacter	Lachnospiraceae	Lachnospirales	Clostridia	Bacillota A	Bacteria
rs505922	9	136149229	T	C	0.6043	SURF6	Mediterraneibacter torques	Linear	86.932	-0.0781	0.0106	1.502e-13	----	17.6	0	87.3842	Mediterraneibacter	Lachnospiraceae	Lachnospirales	Clostridia	Bacillota A	Bacteria
rs2769071	9	136145974	A	G	0.6039	SURF6	Mediterraneibacter torques	Linear	86.932	-0.078	0.0106	1.586e-13	----	18.7	0	87.5537	Mediterraneibacter	Lachnospiraceae	Lachnospirales	Clostridia	Bacillota A	Bacteria
rs491626	9	136144873	T	C	0.3961	SURF6	Mediterraneibacter torques	Linear	86.932	0.078	0.0106	1.629e-13	++++	21.8	0	88.0292	Mediterraneibacter	Lachnospiraceae	Lachnospirales	Clostridia	Bacillota A	Bacteria
rs527210	9	136146431	T	C	0.3952	SURF6	Mediterraneibacter torques	Linear	86.932	0.0781	0.0106	1.68e-13	++++	20.8	0	87.8771	Mediterraneibacter	Lachnospiraceae	Lachnospirales	Clostridia	Bacillota A	Bacteria
rs493246	9	136144994	A	G	0.3961	SURF6	Mediterraneibacter torques	Linear	86.932	0.0779	0.0106	1.769e-13	++++	22	0	88.0616	Mediterraneibacter	Lachnospiraceae	Lachnospirales	Clostridia	Bacillota A	Bacteria
rs492488	9	136144960	A	G	0.3961	SURF6	Mediterraneibacter torques	Linear	86.932	0.0779	0.0106	1.769e-13	++++	22	0	88.0616	Mediterraneibacter	Lachnospiraceae	Lachnospirales	Clostridia	Bacillota A	Bacteria
rs582118	9	136145471	A	G	0.6041	SURF6	Mediterraneibacter torques	Linear	86.932	-0.0775	0.0106	2.27e-13	----	22.9	0	88.1886	Mediterraneibacter	Lachnospiraceae	Lachnospirales	Clostridia	Bacillota A	Bacteria
rs495203	9	136145240	T	C	0.3961	SURF6	Mediterraneibacter torques	Linear	86.932	0.0773	0.0106	2.701e-13	++++	23.5	0	88.2828	Mediterraneibacter	Lachnospiraceae	Lachnospirales	Clostridia	Bacillota A	Bacteria
rs4988235	2	136608646	A	G	0.7181	MCM6	Negativibacillus sp000435195	Logistic	28.0997	0.2277	0.0312	2.944e-13	++++	30.4	0	74.7533	Negativibacillus	Ruminococcaceae	Oscillospirales	Clostridia	Bacillota A	Bacteria
rs514659	9	136142203	A	C	0.6054	SURF6	Mediterraneibacter torques	Linear	86.932	-0.0771	0.0106	3.254e-13	----	18.5	0	87.5251	Mediterraneibacter	Lachnospiraceae	Lachnospirales	Clostridia	Bacillota A	Bacteria
rs582094	9	136145484	A	T	0.6051	SURF6	Mediterraneibacter torques	Linear	86.932	-0.0768	0.0106	3.863e-13	----	29.3	0	74.0861	Mediterraneibacter	Lachnospiraceae	Lachnospirales	Clostridia	Bacillota A	Bacteria
rs1470457	2	136581848	A	G	0.7989	LCT	Bifidobacterium adolescentis	Linear	89.978	-0.095	0.0131	3.951e-13	----	0	0	84.6878	Bifidobacterium	Bifidobacteriaceae	Actinomycetales	Actinomycetia	Actinomycetota	Bacteria
rs529565	9	136149500	T	C	0.6045	SURF6	Mediterraneibacter torques	Linear	86.932	-0.0768	0.0106	4.012e-13	----	16.6	0	87.2365	Mediterraneibacter	Lachnospiraceae	Lachnospirales	Clostridia	Bacillota A	Bacteria
rs708686	19	5840619	T	C	0.3046	FUT6	Clostridium sp900540255	Logistic	36.2701	-0.196	0.0271	4.526e-13	----	0	0	84.6878	Clostridium	Clostridiaceae	Clostridiales	Clostridia	Bacillota A	Bacteria
rs2322659	2	136555659	T	C	0.2015	LCT	Bifidobacterium adolescentis	Linear	89.978	0.0941	0.013	4.772e-13	++++	0	0	84.6878	Bifidobacterium	Bifidobacteriaceae	Actinomycetales	Actinomycetia	Actinomycetota	Bacteria
rs182549	2	136616754	T	C	0.7203	MCM6	Negativibacillus sp000435195	Logistic	28.0997	0.2262	0.0313	4.819e-13	++++	23.5	0	88.2856	Negativibacillus	Ruminococcaceae	Oscillospirales	Clostridia	Bacillota A	Bacteria
rs3739020	2	136602491	T	G	0.7984	MCM6	Bifidobacterium adolescentis	Linear	89.978	-0.0946	0.0131	5.125e-13	----	0	0	84.6878	Bifidobacterium	Bifidobacteriaceae	Actinomycetales	Actinomycetia	Actinomycetota	Bacteria
rs479486	19	49229323	A	G	0.4996	RASIP1	Clostridium sp900540255	Logistic	36.2701	-0.1799	0.0249	5.366e-13	--+-	22.1	0	88.0794	Clostridium	Clostridiaceae	Clostridiales	Clostridia	Bacillota A	Bacteria
rs12615624	2	136721603	A	G	0.7873	DARS	Bifidobacterium adolescentis	Linear	89.978	-0.0925	0.0128	5.689e-13	----	13.6	0	86.7777	Bifidobacterium	Bifidobacteriaceae	Actinomycetales	Actinomycetia	Actinomycetota	Bacteria
rs4988183	2	136622046	T	C	0.7939	MCM6	Bifidobacterium adolescentis	Linear	89.978	-0.0938	0.013	5.813e-13	----	0	0	84.6878	Bifidobacterium	Bifidobacteriaceae	Actinomycetales	Actinomycetia	Actinomycetota	Bacteria
rs6716536	2	136787402	T	C	0.249	DARS	Bifidobacterium adolescentis	Linear	89.978	0.091	0.0126	6.041e-13	++++	51.3	0	83.8972	Bifidobacterium	Bifidobacteriaceae	Actinomycetales	Actinomycetia	Actinomycetota	Bacteria
rs309149	2	136698098	T	C	0.2123	DARS	Bifidobacterium adolescentis	Linear	89.978	0.0926	0.0129	6.353e-13	++++	12.1	0	86.5376	Bifidobacterium	Bifidobacteriaceae	Actinomycetales	Actinomycetia	Actinomycetota	Bacteria
rs309164	2	136691825	T	C	0.7876	DARS	Bifidobacterium adolescentis	Linear	89.978	-0.0924	0.0129	6.804e-13	----	11.8	0	86.4934	Bifidobacterium	Bifidobacteriaceae	Actinomycetales	Actinomycetia	Actinomycetota	Bacteria
rs6754311	2	136707982	T	C	0.721	DARS	Negativibacillus sp000435195	Logistic	28.0997	0.2231	0.0311	6.821e-13	++++	0	0	84.6878	Negativibacillus	Ruminococcaceae	Oscillospirales	Clostridia	Bacillota A	Bacteria
rs8182173	16	4420787	T	C	0.232	VASN	Clostridium saudiense	Logistic	40.1855	-0.2174	0.0303	7.824e-13	----	0	0	84.6878	Clostridium	Clostridiaceae	Clostridiales	Clostridia	Bacillota A	Bacteria
rs1561277	2	136092061	A	C	0.2644	RAB3GAP1	Bifidobacterium adolescentis	Linear	89.978	0.0881	0.0123	8.152e-13	++++	0	0	84.6878	Bifidobacterium	Bifidobacteriaceae	Actinomycetales	Actinomycetia	Actinomycetota	Bacteria
rs309134	2	136755684	A	G	0.2126	DARS	Bifidobacterium adolescentis	Linear	89.978	0.0923	0.0129	9.657e-13	++++	5.8	0	85.5798	Bifidobacterium	Bifidobacteriaceae	Actinomycetales	Actinomycetia	Actinomycetota	Bacteria
rs12462111	19	49171306	T	C	0.3953	NTN5	Clostridium sp900540255	Logistic	36.2701	-0.1856	0.0263	1.764e-12	----	52.8	0	84.4075	Clostridium	Clostridiaceae	Clostridiales	Clostridia	Bacillota A	Bacteria
rs886860	16	4422305	A	G	0.7614	VASN	Clostridium saudiense	Logistic	40.1855	0.2112	0.03	1.994e-12	++++	0	0	84.6878	Clostridium	Clostridiaceae	Clostridiales	Clostridia	Bacillota A	Bacteria
rs4785960	16	4453319	C	G	0.2645	CORO7-PAM16	Turicibacter sanguinis	Linear	53.88	-0.0756	0.0107	2.012e-12	----	0	0	84.6878	Turicibacter	Turicibacteraceae	Haloplasmatales	Bacilli	Bacillota	Bacteria
rs8111874	19	49168942	A	G	0.3947	NTN5	Clostridium sp900540255	Logistic	36.2701	-0.1852	0.0263	2.068e-12	----	52.6	0	84.339	Clostridium	Clostridiaceae	Clostridiales	Clostridia	Bacillota A	Bacteria
rs4729628	7	100617694	T	C	0.8741	MUC12	Coprobacillus cateniformis	Logistic	26.9335	0.328	0.0468	2.364e-12	++++	0	0	84.6878	Coprobacillus	Coprobacillaceae	Erysipelotrichales	Bacilli	Bacillota	Bacteria
rs7200336	16	4422607	T	G	0.7618	VASN	Clostridium saudiense	Logistic	40.1855	0.2104	0.03	2.405e-12	++++	0	0	84.6878	Clostridium	Clostridiaceae	Clostridiales	Clostridia	Bacillota A	Bacteria
rs281377	19	49206603	T	C	0.4716	FUT2	Clostridium sp900540255	Logistic	36.2701	0.1749	0.025	2.749e-12	++++	0	0	84.6878	Clostridium	Clostridiaceae	Clostridiales	Clostridia	Bacillota A	Bacteria
rs12475139	2	136786651	A	T	0.2407	DARS	Bifidobacterium adolescentis	Linear	89.978	0.0879	0.0126	3.442e-12	++++	62.9	0	87.501	Bifidobacterium	Bifidobacteriaceae	Actinomycetales	Actinomycetia	Actinomycetota	Bacteria
rs838145	19	49248730	A	G	0.6026	IZUMO1	Clostridium sp900540255	Logistic	36.2701	0.1769	0.0255	3.968e-12	++++	0	0	84.6878	Clostridium	Clostridiaceae	Clostridiales	Clostridia	Bacillota A	Bacteria
rs3948237	16	4473077	T	C	0.2664	CORO7-PAM16	Turicibacter sanguinis	Linear	53.88	-0.073	0.0106	6.84e-12	----	0	0	84.6878	Turicibacter	Turicibacteraceae	Haloplasmatales	Bacilli	Bacillota	Bacteria
rs7564577	2	136576166	T	C	0.0939	LCT	Bifidobacterium adolescentis	Linear	89.978	0.1225	0.0179	6.985e-12	++++	0	0	84.6878	Bifidobacterium	Bifidobacteriaceae	Actinomycetales	Actinomycetia	Actinomycetota	Bacteria
rs3747577	16	4415696	C	G	0.2383	VASN	Clostridium saudiense	Logistic	40.1855	-0.2064	0.0301	7.502e-12	----	0	0	84.6878	Clostridium	Clostridiaceae	Clostridiales	Clostridia	Bacillota A	Bacteria
rs6430589	2	136554800	C	G	0.7918	LCT	Bifidobacterium adolescentis	Linear	89.978	-0.0889	0.013	8.171e-12	----	0	0	84.6878	Bifidobacterium	Bifidobacteriaceae	Actinomycetales	Actinomycetia	Actinomycetota	Bacteria
rs8047438	16	4498533	T	C	0.7038	DNAJA3	Turicibacter sanguinis	Linear	53.88	0.0702	0.0103	8.522e-12	++++	22.2	0	88.0814	Turicibacter	Turicibacteraceae	Haloplasmatales	Bacilli	Bacillota	Bacteria
rs3747579	16	4445327	T	C	0.7418	VASN	Turicibacter sanguinis	Linear	53.88	0.0741	0.0109	8.816e-12	++++	0	0	84.6878	Turicibacter	Turicibacteraceae	Haloplasmatales	Bacilli	Bacillota	Bacteria
rs10928546	2	136544197	T	C	0.792	LCT	Bifidobacterium adolescentis	Linear	89.978	-0.0885	0.013	1.037e-11	----	0	0	84.6878	Bifidobacterium	Bifidobacteriaceae	Actinomycetales	Actinomycetia	Actinomycetota	Bacteria
rs6961122	7	100663854	T	C	0.1338	MUC17	Coprobacillus cateniformis	Logistic	26.9335	-0.3059	0.045	1.092e-11	----	0	0	84.6878	Coprobacillus	Coprobacillaceae	Erysipelotrichales	Bacilli	Bacillota	Bacteria
rs7201012	16	4480682	C	G	0.7326	DNAJA3	Turicibacter sanguinis	Linear	53.88	0.0717	0.0106	1.158e-11	++++	9	0	86.0636	Turicibacter	Turicibacteraceae	Haloplasmatales	Bacilli	Bacillota	Bacteria
rs62483669	7	100540556	A	G	0.8829	MUC3A	Coprobacillus cateniformis	Logistic	26.9335	0.3221	0.0475	1.159e-11	++++	0	0	84.6878	Coprobacillus	Coprobacillaceae	Erysipelotrichales	Bacilli	Bacillota	Bacteria
rs1011361	2	136553639	A	G	0.7941	LCT	Bifidobacterium adolescentis	Linear	89.978	-0.088	0.013	1.166e-11	----	0	0	84.6878	Bifidobacterium	Bifidobacteriaceae	Actinomycetales	Actinomycetia	Actinomycetota	Bacteria
rs12998016	2	136551694	T	C	0.7925	LCT	Bifidobacterium adolescentis	Linear	89.978	-0.0881	0.013	1.274e-11	----	0	0	84.6878	Bifidobacterium	Bifidobacteriaceae	Actinomycetales	Actinomycetia	Actinomycetota	Bacteria
rs2082729	2	136550109	T	C	0.7924	LCT	Bifidobacterium adolescentis	Linear	89.978	-0.088	0.013	1.296e-11	----	0	0	84.6878	Bifidobacterium	Bifidobacteriaceae	Actinomycetales	Actinomycetia	Actinomycetota	Bacteria
rs28453840	2	136522941	A	G	0.7917	UBXN4	Bifidobacterium adolescentis	Linear	89.978	-0.0881	0.013	1.308e-11	----	0	0	84.6878	Bifidobacterium	Bifidobacteriaceae	Actinomycetales	Actinomycetia	Actinomycetota	Bacteria
rs546308	19	49223570	A	G	0.5578	RASIP1	Clostridium sp900540255	Logistic	36.2701	-0.1687	0.0249	1.34e-11	--+-	4.3	0	85.3425	Clostridium	Clostridiaceae	Clostridiales	Clostridia	Bacillota A	Bacteria
rs8061742	16	4489436	T	C	0.2556	DNAJA3	Turicibacter sanguinis	Linear	53.88	-0.0727	0.0107	1.345e-11	----	0	0	84.6878	Turicibacter	Turicibacteraceae	Haloplasmatales	Bacilli	Bacillota	Bacteria
rs11648292	16	4462897	A	C	0.7221	CORO7-PAM16	Turicibacter sanguinis	Linear	53.88	0.0709	0.0105	1.37e-11	++++	0	0	84.6878	Turicibacter	Turicibacteraceae	Haloplasmatales	Bacilli	Bacillota	Bacteria
rs4786489	16	4485527	A	G	0.7454	DNAJA3	Turicibacter sanguinis	Linear	53.88	0.0728	0.0108	1.39e-11	++++	0.1	0	84.7087	Turicibacter	Turicibacteraceae	Haloplasmatales	Bacilli	Bacillota	Bacteria
rs4988235	2	136608646	A	G	0.719	MCM6	Phocea massiliensis	Linear	75.7027	0.0797	0.0118	1.443e-11	++++	60.2	0	86.7033	Phocea	Ruminococcaceae	Oscillospirales	Clostridia	Bacillota A	Bacteria
rs1139653	16	4484396	A	T	0.2547	DNAJA3	Turicibacter sanguinis	Linear	53.88	-0.0727	0.0108	1.494e-11	----	1.7	0	84.9432	Turicibacter	Turicibacteraceae	Haloplasmatales	Bacilli	Bacillota	Bacteria
rs492602	19	49206417	A	G	0.561	FUT2	Blautia A obeum	Linear	96.438	0.0717	0.0106	1.62e-11	++++	0	0	84.6878	Blautia A	Lachnospiraceae	Lachnospirales	Clostridia	Bacillota A	Bacteria
rs62039178	16	4479365	T	C	0.7188	DNAJA3	Turicibacter sanguinis	Linear	53.88	0.0701	0.0104	1.622e-11	++++	0	0	84.6878	Turicibacter	Turicibacteraceae	Haloplasmatales	Bacilli	Bacillota	Bacteria
rs886860	16	4422305	A	G	0.7611	VASN	Turicibacter sanguinis	Linear	53.88	0.0758	0.0113	1.644e-11	++++	0	0	84.6878	Turicibacter	Turicibacteraceae	Haloplasmatales	Bacilli	Bacillota	Bacteria
rs3213889	2	136511575	A	G	0.2077	UBXN4	Bifidobacterium adolescentis	Linear	89.978	0.0876	0.013	1.647e-11	++++	0	0	84.6878	Bifidobacterium	Bifidobacteriaceae	Actinomycetales	Actinomycetia	Actinomycetota	Bacteria
rs629504	19	49223633	C	G	0.4422	RASIP1	Clostridium sp900540255	Logistic	36.2701	0.168	0.025	1.697e-11	++-+	10.8	0	86.3349	Clostridium	Clostridiaceae	Clostridiales	Clostridia	Bacillota A	Bacteria
rs11076826	16	4427010	C	G	0.7586	VASN	Clostridium saudiense	Logistic	40.1855	0.2	0.0297	1.7e-11	++++	0	0	84.6878	Clostridium	Clostridiaceae	Clostridiales	Clostridia	Bacillota A	Bacteria
rs519757	19	49224966	A	C	0.4418	RASIP1	Clostridium sp900540255	Logistic	36.2701	0.168	0.025	1.759e-11	++-+	10.5	0	86.2912	Clostridium	Clostridiaceae	Clostridiales	Clostridia	Bacillota A	Bacteria
rs11076828	16	4447771	T	C	0.7207	VASN	Turicibacter sanguinis	Linear	53.88	0.0708	0.0105	1.765e-11	++++	0	0	84.6878	Turicibacter	Turicibacteraceae	Haloplasmatales	Bacilli	Bacillota	Bacteria
rs681343	19	49206462	T	C	0.4386	FUT2	Blautia A obeum	Linear	96.438	-0.0716	0.0106	1.769e-11	----	0	0	84.6878	Blautia A	Lachnospiraceae	Lachnospirales	Clostridia	Bacillota A	Bacteria
rs11684545	2	136539122	T	G	0.7922	UBXN4	Bifidobacterium adolescentis	Linear	89.978	-0.0874	0.013	1.836e-11	----	0	0	84.6878	Bifidobacterium	Bifidobacteriaceae	Actinomycetales	Actinomycetia	Actinomycetota	Bacteria
rs182549	2	136616754	T	C	0.7213	MCM6	Phocea massiliensis	Linear	75.7027	0.0794	0.0118	1.862e-11	++++	58.4	0	86.1532	Phocea	Ruminococcaceae	Oscillospirales	Clostridia	Bacillota A	Bacteria
rs7200336	16	4422607	T	G	0.7616	VASN	Turicibacter sanguinis	Linear	53.88	0.0756	0.0113	1.863e-11	++++	0	0	84.6878	Turicibacter	Turicibacteraceae	Haloplasmatales	Bacilli	Bacillota	Bacteria
rs10192827	2	136521514	A	G	0.7914	UBXN4	Bifidobacterium adolescentis	Linear	89.978	-0.0874	0.013	1.902e-11	----	0	0	84.6878	Bifidobacterium	Bifidobacteriaceae	Actinomycetales	Actinomycetia	Actinomycetota	Bacteria
rs71348715	2	136535410	T	G	0.7924	UBXN4	Bifidobacterium adolescentis	Linear	89.978	-0.0873	0.013	1.979e-11	----	0	0	84.6878	Bifidobacterium	Bifidobacteriaceae	Actinomycetales	Actinomycetia	Actinomycetota	Bacteria
rs8182173	16	4420787	T	C	0.2321	VASN	Turicibacter sanguinis	Linear	53.88	-0.0762	0.0114	2.012e-11	----	0	0	84.6878	Turicibacter	Turicibacteraceae	Haloplasmatales	Bacilli	Bacillota	Bacteria
rs1438304	2	136503157	A	G	0.2112	UBXN4	Bifidobacterium adolescentis	Linear	89.978	0.0876	0.0131	2.032e-11	++++	0	0	84.6878	Bifidobacterium	Bifidobacteriaceae	Actinomycetales	Actinomycetia	Actinomycetota	Bacteria
rs8048039	16	4498486	A	T	0.3107	DNAJA3	Turicibacter sanguinis	Linear	53.88	-0.0683	0.0102	2.047e-11	----	38.2	0	78.8337	Turicibacter	Turicibacteraceae	Haloplasmatales	Bacilli	Bacillota	Bacteria
rs3859439	19	49224389	T	C	0.4422	RASIP1	Clostridium sp900540255	Logistic	36.2701	0.1673	0.025	2.072e-11	++-+	9.3	0	86.1044	Clostridium	Clostridiaceae	Clostridiales	Clostridia	Bacillota A	Bacteria
rs7200817	16	4480598	C	G	0.7323	DNAJA3	Turicibacter sanguinis	Linear	53.88	0.0708	0.0106	2.089e-11	++++	1.8	0	84.9636	Turicibacter	Turicibacteraceae	Haloplasmatales	Bacilli	Bacillota	Bacteria
rs1438305	2	136502792	C	G	0.2112	UBXN4	Bifidobacterium adolescentis	Linear	89.978	0.0876	0.0131	2.095e-11	++++	0	0	84.6878	Bifidobacterium	Bifidobacteriaceae	Actinomycetales	Actinomycetia	Actinomycetota	Bacteria
rs59900057	16	4483001	A	G	0.255	DNAJA3	Turicibacter sanguinis	Linear	53.88	-0.0721	0.0108	2.127e-11	----	0	0	84.6878	Turicibacter	Turicibacteraceae	Haloplasmatales	Bacilli	Bacillota	Bacteria
rs4786490	16	4491190	A	G	0.2557	DNAJA3	Turicibacter sanguinis	Linear	53.88	-0.0719	0.0108	2.332e-11	----	0	0	84.6878	Turicibacter	Turicibacteraceae	Haloplasmatales	Bacilli	Bacillota	Bacteria
rs55808472	16	24931691	A	G	0.0624	SLC5A11	Agathobaculum butyriciproducens	Linear	98.3383	0.1493	0.0223	2.378e-11	++++	2.2	0	85.0304	Agathobaculum	Butyricicoccaceae	Oscillospirales	Clostridia	Bacillota A	Bacteria
rs10195620	2	136495619	A	T	0.2111	UBXN4	Bifidobacterium adolescentis	Linear	89.978	0.0874	0.0131	2.427e-11	++++	0	0	84.6878	Bifidobacterium	Bifidobacteriaceae	Actinomycetales	Actinomycetia	Actinomycetota	Bacteria
rs10173394	2	136522675	T	C	0.7917	UBXN4	Bifidobacterium adolescentis	Linear	89.978	-0.0868	0.013	2.473e-11	----	0	0	84.6878	Bifidobacterium	Bifidobacteriaceae	Actinomycetales	Actinomycetia	Actinomycetota	Bacteria
rs4786491	16	4493612	C	G	0.2643	DNAJA3	Turicibacter sanguinis	Linear	53.88	-0.0707	0.0106	2.473e-11	----	0	0	84.6878	Turicibacter	Turicibacteraceae	Haloplasmatales	Bacilli	Bacillota	Bacteria
rs679574	19	49206108	C	G	0.5602	FUT2	Clostridium sp001916075	Logistic	31.2313	0.1726	0.0259	2.485e-11	++++	57	0	85.747	Clostridium	Clostridiaceae	Clostridiales	Clostridia	Bacillota A	Bacteria
rs516316	19	49206145	C	G	0.4398	FUT2	Clostridium sp001916075	Logistic	31.2313	-0.1725	0.0259	2.522e-11	----	57.1	0	85.7695	Clostridium	Clostridiaceae	Clostridiales	Clostridia	Bacillota A	Bacteria
rs11076826	16	4427010	C	G	0.7585	VASN	Turicibacter sanguinis	Linear	53.88	0.0742	0.0111	2.601e-11	++++	0	0	84.6878	Turicibacter	Turicibacteraceae	Haloplasmatales	Bacilli	Bacillota	Bacteria
rs12998387	2	136507039	A	G	0.2082	UBXN4	Bifidobacterium adolescentis	Linear	89.978	0.0867	0.013	2.613e-11	++++	0	0	84.6878	Bifidobacterium	Bifidobacteriaceae	Actinomycetales	Actinomycetia	Actinomycetota	Bacteria
rs12994270	2	136518103	A	T	0.7918	UBXN4	Bifidobacterium adolescentis	Linear	89.978	-0.0867	0.013	2.627e-11	----	0	0	84.6878	Bifidobacterium	Bifidobacteriaceae	Actinomycetales	Actinomycetia	Actinomycetota	Bacteria
rs516246	19	49206172	T	C	0.44	FUT2	Clostridium sp001916075	Logistic	31.2313	-0.1712	0.0257	2.681e-11	----	57.4	0	85.8692	Clostridium	Clostridiaceae	Clostridiales	Clostridia	Bacillota A	Bacteria
rs439523	19	49236102	T	C	0.5098	RASIP1	Clostridium sp900540255	Logistic	36.2701	0.1661	0.0249	2.687e-11	++++	0	0	84.6878	Clostridium	Clostridiaceae	Clostridiales	Clostridia	Bacillota A	Bacteria
rs11643803	16	4490400	A	G	0.7438	DNAJA3	Turicibacter sanguinis	Linear	53.88	0.0716	0.0107	2.717e-11	++++	0	0	84.6878	Turicibacter	Turicibacteraceae	Haloplasmatales	Bacilli	Bacillota	Bacteria
rs601338	19	49206674	A	G	0.4386	FUT2	Blautia A obeum	Linear	96.438	-0.071	0.0107	2.766e-11	----	0	0	84.6878	Blautia A	Lachnospiraceae	Lachnospirales	Clostridia	Bacillota A	Bacteria
rs601338	19	49206674	A	G	0.4395	FUT2	Clostridium sp001916075	Logistic	31.2313	-0.1714	0.0257	2.771e-11	----	53.4	0	84.5961	Clostridium	Clostridiaceae	Clostridiales	Clostridia	Bacillota A	Bacteria
rs4787294	16	25002350	A	T	0.9357	SLC5A11	Agathobaculum butyriciproducens	Linear	98.3383	-0.1455	0.0219	2.786e-11	----	0	0	84.6878	Agathobaculum	Butyricicoccaceae	Oscillospirales	Clostridia	Bacillota A	Bacteria
rs6754311	2	136707982	T	C	0.7218	DARS	Phocea massiliensis	Linear	75.7027	0.0781	0.0117	2.848e-11	++++	44.9	0	81.6129	Phocea	Ruminococcaceae	Oscillospirales	Clostridia	Bacillota A	Bacteria
rs17702912	16	25002600	T	C	0.0642	SLC5A11	Agathobaculum butyriciproducens	Linear	98.3383	0.1457	0.0219	2.872e-11	++++	0	0	84.6878	Agathobaculum	Butyricicoccaceae	Oscillospirales	Clostridia	Bacillota A	Bacteria
rs72772312	16	25000992	A	G	0.0641	SLC5A11	Agathobaculum butyriciproducens	Linear	98.3383	0.1457	0.0219	2.913e-11	++++	0	0	84.6878	Agathobaculum	Butyricicoccaceae	Oscillospirales	Clostridia	Bacillota A	Bacteria
rs1807356	2	136555484	T	C	0.9055	LCT	Bifidobacterium adolescentis	Linear	89.978	-0.1172	0.0176	2.935e-11	----	0	0	84.6878	Bifidobacterium	Bifidobacteriaceae	Actinomycetales	Actinomycetia	Actinomycetota	Bacteria
rs72772311	16	24997647	T	C	0.9359	SLC5A11	Agathobaculum butyriciproducens	Linear	98.3383	-0.1457	0.0219	2.943e-11	----	0	0	84.6878	Agathobaculum	Butyricicoccaceae	Oscillospirales	Clostridia	Bacillota A	Bacteria
rs56342719	16	24971587	T	C	0.0642	SLC5A11	Agathobaculum butyriciproducens	Linear	98.3383	0.1457	0.0219	2.952e-11	++++	0	0	84.6878	Agathobaculum	Butyricicoccaceae	Oscillospirales	Clostridia	Bacillota A	Bacteria
rs13335685	16	4469284	T	C	0.2687	CORO7-PAM16	Turicibacter sanguinis	Linear	53.88	-0.0703	0.0106	2.988e-11	----	0	0	84.6878	Turicibacter	Turicibacteraceae	Haloplasmatales	Bacilli	Bacillota	Bacteria
rs17178990	16	24921945	A	C	0.0606	SLC5A11	Agathobaculum butyriciproducens	Linear	98.3383	0.1522	0.0229	3.132e-11	++++	20.2	0	87.7833	Agathobaculum	Butyricicoccaceae	Oscillospirales	Clostridia	Bacillota A	Bacteria
rs2608894	19	5848000	T	C	0.2573	FUT3	Clostridium sp900540255	Logistic	36.2701	-0.1944	0.0293	3.171e-11	----	0	0	84.6878	Clostridium	Clostridiaceae	Clostridiales	Clostridia	Bacillota A	Bacteria
rs4787659	16	24987206	T	C	0.0642	SLC5A11	Agathobaculum butyriciproducens	Linear	98.3383	0.1455	0.0219	3.188e-11	++++	0	0	84.6878	Agathobaculum	Butyricicoccaceae	Oscillospirales	Clostridia	Bacillota A	Bacteria
rs9926114	16	4478322	C	G	0.2703	DNAJA3	Turicibacter sanguinis	Linear	53.88	-0.0698	0.0105	3.194e-11	----	0	0	84.6878	Turicibacter	Turicibacteraceae	Haloplasmatales	Bacilli	Bacillota	Bacteria
rs657152	9	136139265	A	C	0.412	OBP2B	Mediterraneibacter torques	Linear	86.932	0.0698	0.0105	3.195e-11	++++	11.2	0	86.3968	Mediterraneibacter	Lachnospiraceae	Lachnospirales	Clostridia	Bacillota A	Bacteria
rs1446585	2	136407479	A	G	0.7446	R3HDM1	Negativibacillus sp000435195	Logistic	28.0997	0.2096	0.0316	3.212e-11	++++	23.2	0	88.2388	Negativibacillus	Ruminococcaceae	Oscillospirales	Clostridia	Bacillota A	Bacteria
rs6754311	2	136707982	T	C	0.7217	DARS	Copromonas sp000435795	Linear	67.725	0.0768	0.0116	3.234e-11	++++	45.9	0	82.0063	Copromonas	Lachnospiraceae	Lachnospirales	Clostridia	Bacillota A	Bacteria
rs72770483	16	24926314	T	G	0.9375	SLC5A11	Agathobaculum butyriciproducens	Linear	98.3383	-0.1485	0.0224	3.254e-11	----	8.8	0	86.032	Agathobaculum	Butyricicoccaceae	Oscillospirales	Clostridia	Bacillota A	Bacteria
rs12469709	2	136495300	T	C	0.7891	UBXN4	Bifidobacterium adolescentis	Linear	89.978	-0.0868	0.0131	3.28e-11	----	0	0	84.6878	Bifidobacterium	Bifidobacteriaceae	Actinomycetales	Actinomycetia	Actinomycetota	Bacteria
rs113703681	16	24948388	T	C	0.9357	SLC5A11	Agathobaculum butyriciproducens	Linear	98.3383	-0.1451	0.0219	3.361e-11	----	6.3	0	85.6481	Agathobaculum	Butyricicoccaceae	Oscillospirales	Clostridia	Bacillota A	Bacteria
rs72770485	16	24947131	T	G	0.9357	SLC5A11	Agathobaculum butyriciproducens	Linear	98.3383	-0.1451	0.0219	3.393e-11	----	6	0	85.6096	Agathobaculum	Butyricicoccaceae	Oscillospirales	Clostridia	Bacillota A	Bacteria
rs4238911	16	24977141	A	G	0.0642	SLC5A11	Agathobaculum butyriciproducens	Linear	98.3383	0.1452	0.0219	3.442e-11	++++	0	0	84.6878	Agathobaculum	Butyricicoccaceae	Oscillospirales	Clostridia	Bacillota A	Bacteria
rs56149730	16	24946396	T	C	0.9356	SLC5A11	Agathobaculum butyriciproducens	Linear	98.3383	-0.1448	0.0218	3.448e-11	----	7	0	85.7593	Agathobaculum	Butyricicoccaceae	Oscillospirales	Clostridia	Bacillota A	Bacteria
rs4785962	16	4484328	A	G	0.2553	DNAJA3	Turicibacter sanguinis	Linear	53.88	-0.0714	0.0108	3.526e-11	----	0.1	0	84.7035	Turicibacter	Turicibacteraceae	Haloplasmatales	Bacilli	Bacillota	Bacteria
rs55968743	16	24984772	T	G	0.9358	SLC5A11	Agathobaculum butyriciproducens	Linear	98.3383	-0.1451	0.0219	3.531e-11	----	0	0	84.6878	Agathobaculum	Butyricicoccaceae	Oscillospirales	Clostridia	Bacillota A	Bacteria
rs1231281	19	49239200	A	G	0.4571	RASIP1	Clostridium sp900540255	Logistic	36.2701	-0.1666	0.0252	3.624e-11	--+-	7.8	0	85.8813	Clostridium	Clostridiaceae	Clostridiales	Clostridia	Bacillota A	Bacteria
rs681343	19	49206462	T	C	0.4395	FUT2	Clostridium sp001916075	Logistic	31.2313	-0.1702	0.0257	3.65e-11	----	55.3	0	85.2004	Clostridium	Clostridiaceae	Clostridiales	Clostridia	Bacillota A	Bacteria
rs494242	9	136145118	T	C	0.4119	SURF6	Mediterraneibacter torques	Linear	86.932	0.0696	0.0105	3.711e-11	++++	11.1	0	86.3871	Mediterraneibacter	Lachnospiraceae	Lachnospirales	Clostridia	Bacillota A	Bacteria
rs550057	9	136146597	T	C	0.3092	SURF6	Faecalibacterium longum	Linear	96.6137	0.0757	0.0114	3.783e-11	++++	51.4	0	83.9231	Faecalibacterium	Ruminococcaceae	Oscillospirales	Clostridia	Bacillota A	Bacteria
rs736685	16	4508606	T	C	0.288	DNAJA3	Turicibacter sanguinis	Linear	53.88	-0.0682	0.0103	3.808e-11	----	7.2	0	85.7916	Turicibacter	Turicibacteraceae	Haloplasmatales	Bacilli	Bacillota	Bacteria
rs4988235	2	136608646	A	G	0.7191	MCM6	Copromonas sp000435795	Linear	67.725	0.0769	0.0116	3.82e-11	++++	48.4	0	82.8895	Copromonas	Lachnospiraceae	Lachnospirales	Clostridia	Bacillota A	Bacteria
rs886858	16	4422122	A	G	0.1985	VASN	Clostridium saudiense	Logistic	40.1855	-0.2131	0.0322	3.858e-11	----	0	0	84.6878	Clostridium	Clostridiaceae	Clostridiales	Clostridia	Bacillota A	Bacteria
rs7194761	16	4522367	T	C	0.7114	HMOX2	Turicibacter sanguinis	Linear	53.88	0.0681	0.0103	3.93e-11	++++	0	0	84.6878	Turicibacter	Turicibacteraceae	Haloplasmatales	Bacilli	Bacillota	Bacteria
rs11076832	16	4496408	T	C	0.2669	DNAJA3	Turicibacter sanguinis	Linear	53.88	-0.0696	0.0105	3.946e-11	----	4.6	0	85.3931	Turicibacter	Turicibacteraceae	Haloplasmatales	Bacilli	Bacillota	Bacteria
rs4786485	16	4423368	T	C	0.1984	VASN	Clostridium saudiense	Logistic	40.1855	-0.2129	0.0322	3.951e-11	----	0	0	84.6878	Clostridium	Clostridiaceae	Clostridiales	Clostridia	Bacillota A	Bacteria
rs2404546	16	4479734	C	G	0.2705	DNAJA3	Turicibacter sanguinis	Linear	53.88	-0.0695	0.0105	4.014e-11	----	0	0	84.6878	Turicibacter	Turicibacteraceae	Haloplasmatales	Bacilli	Bacillota	Bacteria
rs55954168	16	24949543	C	G	0.0643	SLC5A11	Agathobaculum butyriciproducens	Linear	98.3383	0.1445	0.0219	4.031e-11	++++	2.9	0	85.133	Agathobaculum	Butyricicoccaceae	Oscillospirales	Clostridia	Bacillota A	Bacteria
rs4788439	16	24931798	T	C	0.064	SLC5A11	Agathobaculum butyriciproducens	Linear	98.3383	0.1447	0.0219	4.14e-11	++++	0	0	84.6878	Agathobaculum	Butyricicoccaceae	Oscillospirales	Clostridia	Bacillota A	Bacteria
rs4786487	16	4440397	C	G	0.7548	VASN	Turicibacter sanguinis	Linear	53.88	0.0728	0.011	4.187e-11	++++	0	0	84.6878	Turicibacter	Turicibacteraceae	Haloplasmatales	Bacilli	Bacillota	Bacteria
rs72770488	16	24950086	T	C	0.0643	SLC5A11	Agathobaculum butyriciproducens	Linear	98.3383	0.1444	0.0219	4.2e-11	++++	2.5	0	85.0679	Agathobaculum	Butyricicoccaceae	Oscillospirales	Clostridia	Bacillota A	Bacteria
rs516246	19	49206172	T	C	0.4392	FUT2	Blautia A obeum	Linear	96.438	-0.0702	0.0106	4.242e-11	----	0	0	84.6878	Blautia A	Lachnospiraceae	Lachnospirales	Clostridia	Bacillota A	Bacteria
rs62039231	16	4519548	A	G	0.2758	HMOX2	Turicibacter sanguinis	Linear	53.88	-0.0691	0.0105	4.244e-11	----	0	0	84.6878	Turicibacter	Turicibacteraceae	Haloplasmatales	Bacilli	Bacillota	Bacteria
rs72770489	16	24953527	A	G	0.0643	SLC5A11	Agathobaculum butyriciproducens	Linear	98.3383	0.1444	0.0219	4.254e-11	++++	2.2	0	85.0192	Agathobaculum	Butyricicoccaceae	Oscillospirales	Clostridia	Bacillota A	Bacteria
rs8055680	16	24928922	A	G	0.9364	SLC5A11	Agathobaculum butyriciproducens	Linear	98.3383	-0.1463	0.0222	4.295e-11	----	0	0	84.6878	Agathobaculum	Butyricicoccaceae	Oscillospirales	Clostridia	Bacillota A	Bacteria
rs4788440	16	24932920	T	C	0.9364	SLC5A11	Agathobaculum butyriciproducens	Linear	98.3383	-0.145	0.022	4.449e-11	----	0	0	84.6878	Agathobaculum	Butyricicoccaceae	Oscillospirales	Clostridia	Bacillota A	Bacteria
rs17624477	16	24955183	T	C	0.9357	SLC5A11	Agathobaculum butyriciproducens	Linear	98.3383	-0.1442	0.0219	4.465e-11	----	1.9	0	84.9857	Agathobaculum	Butyricicoccaceae	Oscillospirales	Clostridia	Bacillota A	Bacteria
rs111873081	16	24955577	T	C	0.0643	SLC5A11	Agathobaculum butyriciproducens	Linear	98.3383	0.1442	0.0219	4.465e-11	++++	1.9	0	84.9857	Agathobaculum	Butyricicoccaceae	Oscillospirales	Clostridia	Bacillota A	Bacteria
rs72770490	16	24954883	T	C	0.9357	SLC5A11	Agathobaculum butyriciproducens	Linear	98.3383	-0.1442	0.0219	4.466e-11	----	2	0	84.9872	Agathobaculum	Butyricicoccaceae	Oscillospirales	Clostridia	Bacillota A	Bacteria
rs418464	19	49239026	T	C	0.5428	RASIP1	Clostridium sp900540255	Logistic	36.2701	0.1657	0.0252	4.471e-11	++-+	17.7	0	87.4054	Clostridium	Clostridiaceae	Clostridiales	Clostridia	Bacillota A	Bacteria
rs4787655	16	24931894	A	G	0.9362	SLC5A11	Agathobaculum butyriciproducens	Linear	98.3383	-0.1448	0.022	4.473e-11	----	0	0	84.6878	Agathobaculum	Butyricicoccaceae	Oscillospirales	Clostridia	Bacillota A	Bacteria
rs492602	19	49206417	A	G	0.5601	FUT2	Clostridium sp001916075	Logistic	31.2313	0.1692	0.0257	4.49e-11	++++	55.9	0	85.393	Clostridium	Clostridiaceae	Clostridiales	Clostridia	Bacillota A	Bacteria
rs11244061	9	136153981	T	C	0.1282	SURF6	Mediterraneibacter torques	Linear	86.932	0.1025	0.0156	4.502e-11	++++	0	0	84.6878	Mediterraneibacter	Lachnospiraceae	Lachnospirales	Clostridia	Bacillota A	Bacteria
rs4785967	16	4523208	A	G	0.723	HMOX2	Turicibacter sanguinis	Linear	53.88	0.069	0.0105	4.509e-11	++++	0	0	84.6878	Turicibacter	Turicibacteraceae	Haloplasmatales	Bacilli	Bacillota	Bacteria
rs649129	9	136154304	T	C	0.239	SURF6	Mediterraneibacter torques	Linear	86.932	0.0804	0.0122	4.592e-11	++++	0	0	84.6878	Mediterraneibacter	Lachnospiraceae	Lachnospirales	Clostridia	Bacillota A	Bacteria
rs13339488	16	4469400	T	C	0.7309	CORO7-PAM16	Turicibacter sanguinis	Linear	53.88	0.0696	0.0106	4.641e-11	++++	0	0	84.6878	Turicibacter	Turicibacteraceae	Haloplasmatales	Bacilli	Bacillota	Bacteria
rs17761816	16	4548832	C	G	0.2863	NMRAL1	Turicibacter sanguinis	Linear	53.88	-0.0677	0.0103	4.671e-11	----	0	0	84.6878	Turicibacter	Turicibacteraceae	Haloplasmatales	Bacilli	Bacillota	Bacteria
rs380743	19	49241014	A	G	0.4569	RASIP1	Clostridium sp900540255	Logistic	36.2701	-0.1654	0.0251	4.717e-11	--+-	0.9	0	84.8182	Clostridium	Clostridiaceae	Clostridiales	Clostridia	Bacillota A	Bacteria
rs1438307	2	136499166	T	G	0.7886	UBXN4	Bifidobacterium adolescentis	Linear	89.978	-0.0861	0.0131	4.753e-11	----	0	0	84.6878	Bifidobacterium	Bifidobacteriaceae	Actinomycetales	Actinomycetia	Actinomycetota	Bacteria
rs516316	19	49206145	C	G	0.4388	FUT2	Blautia A obeum	Linear	96.438	-0.0704	0.0107	4.76e-11	----	0	0	84.6878	Blautia A	Lachnospiraceae	Lachnospirales	Clostridia	Bacillota A	Bacteria
rs679574	19	49206108	C	G	0.5612	FUT2	Blautia A obeum	Linear	96.438	0.0704	0.0107	4.87e-11	++++	0	0	84.6878	Blautia A	Lachnospiraceae	Lachnospirales	Clostridia	Bacillota A	Bacteria
rs17007949	3	70920041	C	G	0.3166	FOXP1	Intestinibacter sp900540355	Linear	55.8722	0.0658	0.01	5.059e-11	++++	2.9	0	85.1328	Intestinibacter	Peptostreptococcaceae	Peptostreptococcales	Clostridia	Bacillota A	Bacteria
rs62039173	16	4463846	A	G	0.733	CORO7-PAM16	Turicibacter sanguinis	Linear	53.88	0.0697	0.0106	5.061e-11	++++	0	0	84.6878	Turicibacter	Turicibacteraceae	Haloplasmatales	Bacilli	Bacillota	Bacteria
rs35106244	19	49203829	T	C	0.4049	FUT2	Clostridium sp001916075	Logistic	31.2313	-0.1776	0.027	5.127e-11	----	60.2	0	86.6936	Clostridium	Clostridiaceae	Clostridiales	Clostridia	Bacillota A	Bacteria
rs2304633	16	4496973	A	T	0.7323	DNAJA3	Turicibacter sanguinis	Linear	53.88	0.0691	0.0105	5.159e-11	++++	0	0	84.6878	Turicibacter	Turicibacteraceae	Haloplasmatales	Bacilli	Bacillota	Bacteria
rs7195361	16	4530806	A	T	0.2761	HMOX2	Turicibacter sanguinis	Linear	53.88	-0.0686	0.0105	5.217e-11	----	0	0	84.6878	Turicibacter	Turicibacteraceae	Haloplasmatales	Bacilli	Bacillota	Bacteria
rs495828	9	136154867	T	G	0.2402	SURF6	Mediterraneibacter torques	Linear	86.932	0.0798	0.0122	5.223e-11	++++	0	0	84.6878	Mediterraneibacter	Lachnospiraceae	Lachnospirales	Clostridia	Bacillota A	Bacteria
rs3747581	16	4462619	A	G	0.2547	CORO7-PAM16	Turicibacter sanguinis	Linear	53.88	-0.0711	0.0108	5.257e-11	----	0	0	84.6878	Turicibacter	Turicibacteraceae	Haloplasmatales	Bacilli	Bacillota	Bacteria
rs10202489	2	136494186	A	G	0.7871	UBXN4	Bifidobacterium adolescentis	Linear	89.978	-0.0856	0.0131	5.387e-11	----	0	0	84.6878	Bifidobacterium	Bifidobacteriaceae	Actinomycetales	Actinomycetia	Actinomycetota	Bacteria
rs8061742	16	4489436	T	C	0.2556	DNAJA3	Clostridium saudiense	Logistic	40.1855	-0.1879	0.0287	5.485e-11	----	0	0	84.6878	Clostridium	Clostridiaceae	Clostridiales	Clostridia	Bacillota A	Bacteria
rs973579	19	49241976	A	G	0.5429	RASIP1	Clostridium sp900540255	Logistic	36.2701	0.1648	0.0251	5.621e-11	++-+	16.2	0	87.1649	Clostridium	Clostridiaceae	Clostridiales	Clostridia	Bacillota A	Bacteria
rs75481361	19	35883007	A	G	0.1495	GPR42	Pullichristensenella excrementipullorum	Linear	71.5814	0.0965	0.0147	5.698e-11	++++	0	0	84.6878	Pullichristensenella	CAG-74	Christensenellales	Clostridia	Bacillota A	Bacteria
rs427248	19	49241015	T	C	0.4564	RASIP1	Clostridium sp900540255	Logistic	36.2701	-0.1647	0.0252	5.871e-11	--+-	0.3	0	84.7323	Clostridium	Clostridiaceae	Clostridiales	Clostridia	Bacillota A	Bacteria
rs3761680	16	4524060	A	C	0.7117	HMOX2	Turicibacter sanguinis	Linear	53.88	0.0674	0.0103	5.938e-11	++++	1.6	0	84.9332	Turicibacter	Turicibacteraceae	Haloplasmatales	Bacilli	Bacillota	Bacteria
rs838147	19	49246866	A	G	0.4592	IZUMO1	Clostridium sp900540255	Logistic	36.2701	-0.1648	0.0252	5.96e-11	--+-	13.8	0	86.8069	Clostridium	Clostridiaceae	Clostridiales	Clostridia	Bacillota A	Bacteria
rs452270	19	49239053	T	C	0.5454	RASIP1	Clostridium sp900540255	Logistic	36.2701	0.1655	0.0253	5.98e-11	++-+	20	0	87.7478	Clostridium	Clostridiaceae	Clostridiales	Clostridia	Bacillota A	Bacteria
rs6500602	16	4497451	T	C	0.2653	DNAJA3	Turicibacter sanguinis	Linear	53.88	-0.0686	0.0105	5.994e-11	----	0	0	84.6878	Turicibacter	Turicibacteraceae	Haloplasmatales	Bacilli	Bacillota	Bacteria
rs12446640	16	4494549	A	G	0.2646	DNAJA3	Turicibacter sanguinis	Linear	53.88	-0.0693	0.0106	6.124e-11	----	0	0	84.6878	Turicibacter	Turicibacteraceae	Haloplasmatales	Bacilli	Bacillota	Bacteria
rs6500603	16	4497537	C	G	0.7324	DNAJA3	Turicibacter sanguinis	Linear	53.88	0.0687	0.0105	6.316e-11	++++	0	0	84.6878	Turicibacter	Turicibacteraceae	Haloplasmatales	Bacilli	Bacillota	Bacteria
rs1139653	16	4484396	A	T	0.2547	DNAJA3	Clostridium saudiense	Logistic	40.1855	-0.1877	0.0287	6.316e-11	----	0	0	84.6878	Clostridium	Clostridiaceae	Clostridiales	Clostridia	Bacillota A	Bacteria
rs495664	16	4400283	T	C	0.1865	CORO7	Clostridium saudiense	Logistic	40.1855	-0.2142	0.0328	6.344e-11	----	0	0	84.6878	Clostridium	Clostridiaceae	Clostridiales	Clostridia	Bacillota A	Bacteria
rs12447826	16	4464617	T	C	0.2669	CORO7-PAM16	Turicibacter sanguinis	Linear	53.88	-0.0693	0.0106	6.456e-11	----	0	0	84.6878	Turicibacter	Turicibacteraceae	Haloplasmatales	Bacilli	Bacillota	Bacteria
rs6085846	20	7035009	A	T	0.2209	BMP2	Pauljensenia bouchesdurhonensis	Logistic	29.2505	0.2085	0.032	6.818e-11	++++	49.7	0	83.3438	Pauljensenia	Actinomycetaceae	Actinomycetales	Actinomycetia	Actinomycetota	Bacteria
rs2058811	16	4575162	T	C	0.7099	CDIP1	Turicibacter sanguinis	Linear	53.88	0.0671	0.0103	7.011e-11	++++	0	0	84.6878	Turicibacter	Turicibacteraceae	Haloplasmatales	Bacilli	Bacillota	Bacteria
rs3820790	2	136599217	A	T	0.93	MCM6	Bifidobacterium adolescentis	Linear	89.978	-0.1325	0.0203	7.181e-11	----	0	0	84.6878	Bifidobacterium	Bifidobacteriaceae	Actinomycetales	Actinomycetia	Actinomycetota	Bacteria
rs579459	9	136154168	T	C	0.7603	SURF6	Mediterraneibacter torques	Linear	86.932	-0.0794	0.0122	7.252e-11	----	0	0	84.6878	Mediterraneibacter	Lachnospiraceae	Lachnospirales	Clostridia	Bacillota A	Bacteria
rs4786489	16	4485527	A	G	0.7454	DNAJA3	Clostridium saudiense	Logistic	40.1855	0.1871	0.0287	7.303e-11	++++	0	0	84.6878	Clostridium	Clostridiaceae	Clostridiales	Clostridia	Bacillota A	Bacteria
rs11076833	16	4529001	A	C	0.7116	HMOX2	Turicibacter sanguinis	Linear	53.88	0.067	0.0103	7.376e-11	++++	0	0	84.6878	Turicibacter	Turicibacteraceae	Haloplasmatales	Bacilli	Bacillota	Bacteria
rs6054700	20	7028499	T	C	0.2207	BMP2	Pauljensenia bouchesdurhonensis	Logistic	29.2505	0.2083	0.032	7.428e-11	++++	48.3	0	82.874	Pauljensenia	Actinomycetaceae	Actinomycetales	Actinomycetia	Actinomycetota	Bacteria
rs2896893	16	4478559	A	T	0.729	DNAJA3	Turicibacter sanguinis	Linear	53.88	0.0685	0.0105	7.435e-11	++++	0	0	84.6878	Turicibacter	Turicibacteraceae	Haloplasmatales	Bacilli	Bacillota	Bacteria
rs4786501	16	4536165	A	C	0.2748	NMRAL1	Turicibacter sanguinis	Linear	53.88	-0.0681	0.0105	7.45e-11	----	0	0	84.6878	Turicibacter	Turicibacteraceae	Haloplasmatales	Bacilli	Bacillota	Bacteria
rs59900057	16	4483001	A	G	0.255	DNAJA3	Clostridium saudiense	Logistic	40.1855	-0.1868	0.0287	7.615e-11	----	0	0	84.6878	Clostridium	Clostridiaceae	Clostridiales	Clostridia	Bacillota A	Bacteria
rs72770496	16	24972913	A	G	0.0678	SLC5A11	Agathobaculum butyriciproducens	Linear	98.3383	0.1387	0.0213	7.913e-11	++++	13.3	0	86.731	Agathobaculum	Butyricicoccaceae	Oscillospirales	Clostridia	Bacillota A	Bacteria
rs66717543	16	4489030	A	T	0.7218	DNAJA3	Turicibacter sanguinis	Linear	53.88	0.0683	0.0105	7.917e-11	++++	0.7	0	84.7918	Turicibacter	Turicibacteraceae	Haloplasmatales	Bacilli	Bacillota	Bacteria
rs657152	9	136139265	A	C	0.4122	OBP2B	Limivivens sp900543575	Linear	89.4604	0.0688	0.0106	7.935e-11	++-+	69.9	13.5931	89.5388	Limivivens	Lachnospiraceae	Lachnospirales	Clostridia	Bacillota A	Bacteria
rs600038	9	136151806	T	C	0.761	SURF6	Mediterraneibacter torques	Linear	86.932	-0.0794	0.0122	8.034e-11	----	0	0	84.6878	Mediterraneibacter	Lachnospiraceae	Lachnospirales	Clostridia	Bacillota A	Bacteria
rs55825471	2	136526981	A	T	0.7432	UBXN4	Bifidobacterium adolescentis	Linear	89.978	-0.0863	0.0133	8.039e-11	----	0	0	84.6878	Bifidobacterium	Bifidobacteriaceae	Actinomycetales	Actinomycetia	Actinomycetota	Bacteria
rs838144	19	49250239	T	C	0.5408	IZUMO1	Clostridium sp900540255	Logistic	36.2701	0.1638	0.0252	8.357e-11	++-+	15.2	0	87.0152	Clostridium	Clostridiaceae	Clostridiales	Clostridia	Bacillota A	Bacteria
rs613534	9	136143120	A	G	0.5906	SURF6	Limivivens sp900543575	Linear	89.4604	-0.0687	0.0106	8.442e-11	--+-	69.6	12.566	89.4521	Limivivens	Lachnospiraceae	Lachnospirales	Clostridia	Bacillota A	Bacteria
rs543968	9	136143121	T	C	0.5906	SURF6	Limivivens sp900543575	Linear	89.4604	-0.0687	0.0106	8.442e-11	--+-	69.6	12.566	89.4521	Limivivens	Lachnospiraceae	Lachnospirales	Clostridia	Bacillota A	Bacteria
rs544873	9	136143212	A	G	0.4094	SURF6	Limivivens sp900543575	Linear	89.4604	0.0687	0.0106	8.442e-11	++-+	69.6	12.566	89.4521	Limivivens	Lachnospiraceae	Lachnospirales	Clostridia	Bacillota A	Bacteria
rs11643803	16	4490400	A	G	0.7438	DNAJA3	Clostridium saudiense	Logistic	40.1855	0.1859	0.0287	8.62e-11	++++	0	0	84.6878	Clostridium	Clostridiaceae	Clostridiales	Clostridia	Bacillota A	Bacteria
rs613534	9	136143120	A	G	0.5908	SURF6	Mediterraneibacter torques	Linear	86.932	-0.0682	0.0105	8.787e-11	----	5.7	0	85.5657	Mediterraneibacter	Lachnospiraceae	Lachnospirales	Clostridia	Bacillota A	Bacteria
rs543968	9	136143121	T	C	0.5908	SURF6	Mediterraneibacter torques	Linear	86.932	-0.0682	0.0105	8.787e-11	----	5.7	0	85.5657	Mediterraneibacter	Lachnospiraceae	Lachnospirales	Clostridia	Bacillota A	Bacteria
rs544873	9	136143212	A	G	0.4092	SURF6	Mediterraneibacter torques	Linear	86.932	0.0682	0.0105	8.787e-11	++++	5.7	0	85.5657	Mediterraneibacter	Lachnospiraceae	Lachnospirales	Clostridia	Bacillota A	Bacteria
rs4499560	3	70920485	A	T	0.3249	FOXP1	Intestinibacter sp900540355	Linear	55.8722	0.0647	0.01	8.925e-11	++++	0	0	84.6878	Intestinibacter	Peptostreptococcaceae	Peptostreptococcales	Clostridia	Bacillota A	Bacteria
rs9411378	9	136145425	A	C	0.2775	SURF6	UMGS1623 sp934647945	Linear	69.4959	0.0735	0.0113	8.944e-11	++++	21	0	87.9106	UMGS1623	Acutalibacteraceae	Oscillospirales	Clostridia	Bacillota A	Bacteria
rs1403202	3	70918938	A	T	0.3179	FOXP1	Intestinibacter sp900540355	Linear	55.8722	0.0648	0.01	9.057e-11	++++	15.7	0	87.0973	Intestinibacter	Peptostreptococcaceae	Peptostreptococcales	Clostridia	Bacillota A	Bacteria
rs8045116	16	24994761	A	G	0.0678	SLC5A11	Agathobaculum butyriciproducens	Linear	98.3383	0.1383	0.0213	9.174e-11	++++	0	0	84.6878	Agathobaculum	Butyricicoccaceae	Oscillospirales	Clostridia	Bacillota A	Bacteria
rs11647946	16	4462836	A	G	0.7324	CORO7-PAM16	Turicibacter sanguinis	Linear	53.88	0.0687	0.0106	9.194e-11	++++	0	0	84.6878	Turicibacter	Turicibacteraceae	Haloplasmatales	Bacilli	Bacillota	Bacteria
rs494242	9	136145118	T	C	0.4121	SURF6	Limivivens sp900543575	Linear	89.4604	0.0686	0.0106	9.305e-11	++-+	69.5	12.1241	89.4148	Limivivens	Lachnospiraceae	Lachnospirales	Clostridia	Bacillota A	Bacteria
rs4786502	16	4537104	T	C	0.2753	NMRAL1	Turicibacter sanguinis	Linear	53.88	-0.0677	0.0105	9.361e-11	----	0	0	84.6878	Turicibacter	Turicibacteraceae	Haloplasmatales	Bacilli	Bacillota	Bacteria
rs2270365	16	4526758	A	G	0.7049	HMOX2	Turicibacter sanguinis	Linear	53.88	0.0665	0.0103	9.409e-11	++++	0	0	84.6878	Turicibacter	Turicibacteraceae	Haloplasmatales	Bacilli	Bacillota	Bacteria
rs6500607	16	4503631	T	C	0.7103	DNAJA3	Turicibacter sanguinis	Linear	53.88	0.0667	0.0103	9.46e-11	++++	0	0	84.6878	Turicibacter	Turicibacteraceae	Haloplasmatales	Bacilli	Bacillota	Bacteria
rs13412397	2	136470714	A	G	0.7847	R3HDM1	Bifidobacterium adolescentis	Linear	89.978	-0.084	0.013	9.468e-11	----	0	0	84.6878	Bifidobacterium	Bifidobacteriaceae	Actinomycetales	Actinomycetia	Actinomycetota	Bacteria
rs8176645	9	136149098	A	T	0.3884	SURF6	Limivivens sp900543575	Linear	89.4604	0.0713	0.011	9.486e-11	++-+	65.8	0	88.3598	Limivivens	Lachnospiraceae	Lachnospirales	Clostridia	Bacillota A	Bacteria
rs74013609	16	24995421	A	C	0.0678	SLC5A11	Agathobaculum butyriciproducens	Linear	98.3383	0.1381	0.0213	9.66e-11	++++	0	0	84.6878	Agathobaculum	Butyricicoccaceae	Oscillospirales	Clostridia	Bacillota A	Bacteria
rs28540434	16	24930548	T	C	0.9338	SLC5A11	Agathobaculum butyriciproducens	Linear	98.3383	-0.141	0.0218	9.68e-11	----	0	0	84.6878	Agathobaculum	Butyricicoccaceae	Oscillospirales	Clostridia	Bacillota A	Bacteria
rs35371131	19	35867541	A	G	0.1913	GPR42	Pullichristensenella excrementipullorum	Linear	71.5814	0.086	0.0133	9.688e-11	++++	29.9	0	74.4338	Pullichristensenella	CAG-74	Christensenellales	Clostridia	Bacillota A	Bacteria
rs182549	2	136616754	T	C	0.7213	MCM6	Copromonas sp000435795	Linear	67.725	0.0754	0.0117	9.712e-11	++++	48.1	0	82.806	Copromonas	Lachnospiraceae	Lachnospirales	Clostridia	Bacillota A	Bacteria
rs72772310	16	24995391	A	G	0.9322	SLC5A11	Agathobaculum butyriciproducens	Linear	98.3383	-0.1381	0.0213	9.77e-11	----	0	0	84.6878	Agathobaculum	Butyricicoccaceae	Oscillospirales	Clostridia	Bacillota A	Bacteria
rs644234	9	136142217	T	G	0.5923	SURF6	Limivivens sp900543575	Linear	89.4604	-0.0682	0.0105	1.001e-10	--+-	68.9	10.0692	89.2413	Limivivens	Lachnospiraceae	Lachnospirales	Clostridia	Bacillota A	Bacteria
rs3747579	16	4445327	T	C	0.7418	VASN	Clostridium saudiense	Logistic	40.1855	0.1873	0.029	1.002e-10	++++	0	0	84.6878	Clostridium	Clostridiaceae	Clostridiales	Clostridia	Bacillota A	Bacteria
rs35218044	19	35867824	T	G	0.1913	GPR42	Pullichristensenella excrementipullorum	Linear	71.5814	0.0859	0.0133	1.003e-10	++++	29.2	0	74.0285	Pullichristensenella	CAG-74	Christensenellales	Clostridia	Bacillota A	Bacteria
rs12608520	19	35868613	T	C	0.8088	GPR42	Pullichristensenella excrementipullorum	Linear	71.5814	-0.0859	0.0133	1.007e-10	----	28.2	0	73.3481	Pullichristensenella	CAG-74	Christensenellales	Clostridia	Bacillota A	Bacteria
rs12609641	19	35868725	T	C	0.191	GPR42	Pullichristensenella excrementipullorum	Linear	71.5814	0.086	0.0133	1.007e-10	++++	31.3	0	75.3088	Pullichristensenella	CAG-74	Christensenellales	Clostridia	Bacillota A	Bacteria
rs12054322	3	70919162	A	T	0.6821	FOXP1	Intestinibacter sp900540355	Linear	55.8722	-0.0647	0.01	1.014e-10	----	16	0	87.1324	Intestinibacter	Peptostreptococcaceae	Peptostreptococcales	Clostridia	Bacillota A	Bacteria
rs3789038	16	4546586	C	G	0.712	NMRAL1	Turicibacter sanguinis	Linear	53.88	0.0663	0.0103	1.023e-10	++++	0	0	84.6878	Turicibacter	Turicibacteraceae	Haloplasmatales	Bacilli	Bacillota	Bacteria
rs7204827	16	4467533	T	C	0.7319	CORO7-PAM16	Turicibacter sanguinis	Linear	53.88	0.0684	0.0106	1.027e-10	++++	0	0	84.6878	Turicibacter	Turicibacteraceae	Haloplasmatales	Bacilli	Bacillota	Bacteria
rs12977409	19	35868032	A	G	0.1913	GPR42	Pullichristensenella excrementipullorum	Linear	71.5814	0.0858	0.0133	1.052e-10	++++	28.6	0	73.6456	Pullichristensenella	CAG-74	Christensenellales	Clostridia	Bacillota A	Bacteria
rs34746896	19	35867672	C	G	0.1913	GPR42	Pullichristensenella excrementipullorum	Linear	71.5814	0.0859	0.0133	1.054e-10	++++	29.2	0	74.0063	Pullichristensenella	CAG-74	Christensenellales	Clostridia	Bacillota A	Bacteria
rs2304634	16	4500544	T	C	0.7094	DNAJA3	Turicibacter sanguinis	Linear	53.88	0.0665	0.0103	1.054e-10	++++	0	0	84.6878	Turicibacter	Turicibacteraceae	Haloplasmatales	Bacilli	Bacillota	Bacteria
rs11679508	2	136474098	A	T	0.2153	R3HDM1	Bifidobacterium adolescentis	Linear	89.978	0.0838	0.013	1.065e-10	++++	0	0	84.6878	Bifidobacterium	Bifidobacteriaceae	Actinomycetales	Actinomycetia	Actinomycetota	Bacteria
rs643434	9	136142355	A	G	0.4075	SURF6	Limivivens sp900543575	Linear	89.4604	0.0681	0.0105	1.072e-10	++-+	68.8	9.69906	89.21	Limivivens	Lachnospiraceae	Lachnospirales	Clostridia	Bacillota A	Bacteria
rs4785962	16	4484328	A	G	0.2553	DNAJA3	Clostridium saudiense	Logistic	40.1855	-0.1854	0.0287	1.078e-10	----	0	0	84.6878	Clostridium	Clostridiaceae	Clostridiales	Clostridia	Bacillota A	Bacteria
rs6500606	16	4502514	T	C	0.7098	DNAJA3	Turicibacter sanguinis	Linear	53.88	0.0665	0.0103	1.083e-10	++++	0	0	84.6878	Turicibacter	Turicibacteraceae	Haloplasmatales	Bacilli	Bacillota	Bacteria
rs56895104	16	4548132	A	G	0.7118	NMRAL1	Turicibacter sanguinis	Linear	53.88	0.0661	0.0103	1.109e-10	++++	0	0	84.6878	Turicibacter	Turicibacteraceae	Haloplasmatales	Bacilli	Bacillota	Bacteria
rs6054701	20	7028859	A	G	0.2207	BMP2	Pauljensenia bouchesdurhonensis	Logistic	29.2505	0.2063	0.032	1.116e-10	++++	51.9	0	84.1006	Pauljensenia	Actinomycetaceae	Actinomycetales	Actinomycetia	Actinomycetota	Bacteria
rs1051308	16	4560301	A	G	0.7116	HMOX2	Turicibacter sanguinis	Linear	53.88	0.0664	0.0103	1.129e-10	++++	0	0	84.6878	Turicibacter	Turicibacteraceae	Haloplasmatales	Bacilli	Bacillota	Bacteria
rs4786495	16	4509825	A	G	0.7121	NMRAL1	Turicibacter sanguinis	Linear	53.88	0.0665	0.0103	1.135e-10	++++	0	0	84.6878	Turicibacter	Turicibacteraceae	Haloplasmatales	Bacilli	Bacillota	Bacteria
rs11076835	16	4549618	A	G	0.7119	NMRAL1	Turicibacter sanguinis	Linear	53.88	0.0661	0.0103	1.142e-10	++++	0	0	84.6878	Turicibacter	Turicibacteraceae	Haloplasmatales	Bacilli	Bacillota	Bacteria
rs4786490	16	4491190	A	G	0.2557	DNAJA3	Clostridium saudiense	Logistic	40.1855	-0.1848	0.0287	1.146e-10	----	0	0	84.6878	Clostridium	Clostridiaceae	Clostridiales	Clostridia	Bacillota A	Bacteria
rs8049531	16	24979232	A	G	0.0679	SLC5A11	Agathobaculum butyriciproducens	Linear	98.3383	0.1375	0.0213	1.151e-10	++++	6.4	0	85.6615	Agathobaculum	Butyricicoccaceae	Oscillospirales	Clostridia	Bacillota A	Bacteria
rs9929475	16	4540885	A	G	0.2865	NMRAL1	Turicibacter sanguinis	Linear	53.88	-0.0663	0.0103	1.172e-10	----	0	0	84.6878	Turicibacter	Turicibacteraceae	Haloplasmatales	Bacilli	Bacillota	Bacteria
rs11926363	3	70913181	A	T	0.3194	FOXP1	Intestinibacter sp900540355	Linear	55.8722	0.0643	0.01	1.177e-10	++++	8.6	0	86.0103	Intestinibacter	Peptostreptococcaceae	Peptostreptococcales	Clostridia	Bacillota A	Bacteria
rs7355359	2	136462441	T	C	0.7842	R3HDM1	Bifidobacterium adolescentis	Linear	89.978	-0.0835	0.013	1.179e-10	----	0	0	84.6878	Bifidobacterium	Bifidobacteriaceae	Actinomycetales	Actinomycetia	Actinomycetota	Bacteria
rs643434	9	136142355	A	G	0.4072	SURF6	Mediterraneibacter torques	Linear	86.932	0.0675	0.0105	1.194e-10	++++	5.6	0	85.5529	Mediterraneibacter	Lachnospiraceae	Lachnospirales	Clostridia	Bacillota A	Bacteria
rs7404191	16	4554759	T	C	0.711	HMOX2	Turicibacter sanguinis	Linear	53.88	0.0661	0.0103	1.196e-10	++++	0	0	84.6878	Turicibacter	Turicibacteraceae	Haloplasmatales	Bacilli	Bacillota	Bacteria
rs55939215	16	4541390	C	G	0.2867	NMRAL1	Turicibacter sanguinis	Linear	53.88	-0.0662	0.0103	1.198e-10	----	0	0	84.6878	Turicibacter	Turicibacteraceae	Haloplasmatales	Bacilli	Bacillota	Bacteria
rs2687199	3	70924971	A	G	0.661	FOXP1	Intestinibacter sp900540355	Linear	55.8722	-0.0637	0.0099	1.198e-10	----	0	0	84.6878	Intestinibacter	Peptostreptococcaceae	Peptostreptococcales	Clostridia	Bacillota A	Bacteria
rs4785960	16	4453319	C	G	0.2644	CORO7-PAM16	Clostridium saudiense	Logistic	40.1855	-0.1845	0.0287	1.2e-10	----	0	0	84.6878	Clostridium	Clostridiaceae	Clostridiales	Clostridia	Bacillota A	Bacteria
rs11864339	16	24993436	T	C	0.9321	SLC5A11	Agathobaculum butyriciproducens	Linear	98.3383	-0.1374	0.0213	1.209e-10	----	0	0	84.6878	Agathobaculum	Butyricicoccaceae	Oscillospirales	Clostridia	Bacillota A	Bacteria
rs644234	9	136142217	T	G	0.5926	SURF6	Mediterraneibacter torques	Linear	86.932	-0.0674	0.0105	1.241e-10	----	5.6	0	85.5519	Mediterraneibacter	Lachnospiraceae	Lachnospirales	Clostridia	Bacillota A	Bacteria
rs6500605	16	4502410	A	G	0.7097	DNAJA3	Turicibacter sanguinis	Linear	53.88	0.0662	0.0103	1.264e-10	++++	0	0	84.6878	Turicibacter	Turicibacteraceae	Haloplasmatales	Bacilli	Bacillota	Bacteria
rs4786516	16	4578641	T	C	0.7134	CDIP1	Turicibacter sanguinis	Linear	53.88	0.0663	0.0103	1.268e-10	++++	0	0	84.6878	Turicibacter	Turicibacteraceae	Haloplasmatales	Bacilli	Bacillota	Bacteria
rs4786487	16	4440397	C	G	0.7549	VASN	Clostridium saudiense	Logistic	40.1855	0.1891	0.0294	1.284e-10	++++	0	0	84.6878	Clostridium	Clostridiaceae	Clostridiales	Clostridia	Bacillota A	Bacteria
rs2270366	16	4558615	A	G	0.7109	HMOX2	Turicibacter sanguinis	Linear	53.88	0.066	0.0103	1.291e-10	++++	0	0	84.6878	Turicibacter	Turicibacteraceae	Haloplasmatales	Bacilli	Bacillota	Bacteria
rs4786505	16	4537893	A	G	0.7128	NMRAL1	Turicibacter sanguinis	Linear	53.88	0.0661	0.0103	1.299e-10	++++	0	0	84.6878	Turicibacter	Turicibacteraceae	Haloplasmatales	Bacilli	Bacillota	Bacteria
rs2160567	16	4535557	T	C	0.7125	NMRAL1	Turicibacter sanguinis	Linear	53.88	0.0661	0.0103	1.301e-10	++++	0	0	84.6878	Turicibacter	Turicibacteraceae	Haloplasmatales	Bacilli	Bacillota	Bacteria
rs71348714	2	136455600	A	G	0.7841	R3HDM1	Bifidobacterium adolescentis	Linear	89.978	-0.0833	0.013	1.314e-10	----	0	0	84.6878	Bifidobacterium	Bifidobacteriaceae	Actinomycetales	Actinomycetia	Actinomycetota	Bacteria
rs6500604	16	4501655	T	C	0.7096	DNAJA3	Turicibacter sanguinis	Linear	53.88	0.0662	0.0103	1.331e-10	++++	0	0	84.6878	Turicibacter	Turicibacteraceae	Haloplasmatales	Bacilli	Bacillota	Bacteria
rs651007	9	136153875	T	C	0.2391	SURF6	Mediterraneibacter torques	Linear	86.932	0.0783	0.0122	1.35e-10	++++	0	0	84.6878	Mediterraneibacter	Lachnospiraceae	Lachnospirales	Clostridia	Bacillota A	Bacteria
rs4786515	16	4578133	A	T	0.7131	CDIP1	Turicibacter sanguinis	Linear	53.88	0.0662	0.0103	1.354e-10	++++	0	0	84.6878	Turicibacter	Turicibacteraceae	Haloplasmatales	Bacilli	Bacillota	Bacteria
rs4238849	16	4538114	A	G	0.7129	NMRAL1	Turicibacter sanguinis	Linear	53.88	0.066	0.0103	1.38e-10	++++	0	0	84.6878	Turicibacter	Turicibacteraceae	Haloplasmatales	Bacilli	Bacillota	Bacteria
rs3747577	16	4415696	C	G	0.2384	VASN	Turicibacter sanguinis	Linear	53.88	-0.0725	0.0113	1.386e-10	----	0	0	84.6878	Turicibacter	Turicibacteraceae	Haloplasmatales	Bacilli	Bacillota	Bacteria
rs11645519	16	4538989	A	G	0.713	NMRAL1	Turicibacter sanguinis	Linear	53.88	0.066	0.0103	1.39e-10	++++	0	0	84.6878	Turicibacter	Turicibacteraceae	Haloplasmatales	Bacilli	Bacillota	Bacteria
rs368565	19	49201217	T	C	0.4729	FUT2	Clostridium sp900540255	Logistic	36.2701	0.1636	0.0255	1.391e-10	++++	3.4	0	85.2139	Clostridium	Clostridiaceae	Clostridiales	Clostridia	Bacillota A	Bacteria
rs4786509	16	4568769	C	G	0.2843	CDIP1	Turicibacter sanguinis	Linear	53.88	-0.0663	0.0103	1.411e-10	----	0	0	84.6878	Turicibacter	Turicibacteraceae	Haloplasmatales	Bacilli	Bacillota	Bacteria
rs11076834	16	4549583	C	G	0.7118	NMRAL1	Turicibacter sanguinis	Linear	53.88	0.0657	0.0103	1.433e-10	++++	0	0	84.6878	Turicibacter	Turicibacteraceae	Haloplasmatales	Bacilli	Bacillota	Bacteria
rs4786511	16	4571645	T	C	0.7132	CDIP1	Turicibacter sanguinis	Linear	53.88	0.0661	0.0103	1.443e-10	++++	0	0	84.6878	Turicibacter	Turicibacteraceae	Haloplasmatales	Bacilli	Bacillota	Bacteria
rs7570971	2	135837906	A	C	0.2936	RAB3GAP1	Phocea massiliensis	Linear	75.7027	-0.0749	0.0117	1.448e-10	----	14.3	0	86.8841	Phocea	Ruminococcaceae	Oscillospirales	Clostridia	Bacillota A	Bacteria
rs8051389	16	4570570	T	C	0.713	CDIP1	Turicibacter sanguinis	Linear	53.88	0.066	0.0103	1.478e-10	++++	0	0	84.6878	Turicibacter	Turicibacteraceae	Haloplasmatales	Bacilli	Bacillota	Bacteria
rs62037617	16	4435163	C	G	0.7411	VASN	Turicibacter sanguinis	Linear	53.88	0.0687	0.0107	1.515e-10	++++	0	0	84.6878	Turicibacter	Turicibacteraceae	Haloplasmatales	Bacilli	Bacillota	Bacteria
rs495828	9	136154867	T	G	0.2405	SURF6	Faecalibacterium longum	Linear	96.6137	0.0796	0.0124	1.521e-10	++++	0	0	84.6878	Faecalibacterium	Ruminococcaceae	Oscillospirales	Clostridia	Bacillota A	Bacteria
rs72770501	16	24982324	C	G	0.0679	SLC5A11	Agathobaculum butyriciproducens	Linear	98.3383	0.1364	0.0213	1.571e-10	++++	1.1	0	84.8501	Agathobaculum	Butyricicoccaceae	Oscillospirales	Clostridia	Bacillota A	Bacteria
rs313528	2	136445869	A	G	0.2108	R3HDM1	Bifidobacterium adolescentis	Linear	89.978	0.0826	0.0129	1.617e-10	++++	0	0	84.6878	Bifidobacterium	Bifidobacteriaceae	Actinomycetales	Actinomycetia	Actinomycetota	Bacteria
rs313526	2	136445526	T	C	0.2109	R3HDM1	Bifidobacterium adolescentis	Linear	89.978	0.0825	0.0129	1.634e-10	++++	0	0	84.6878	Bifidobacterium	Bifidobacteriaceae	Actinomycetales	Actinomycetia	Actinomycetota	Bacteria
rs4786510	16	4571247	A	G	0.2844	CDIP1	Turicibacter sanguinis	Linear	53.88	-0.0661	0.0103	1.646e-10	----	0	0	84.6878	Turicibacter	Turicibacteraceae	Haloplasmatales	Bacilli	Bacillota	Bacteria
rs35866622	19	49218060	T	C	0.4266	MAMSTR	Ruminococcus B gnavus	Linear	61.9832	-0.0615	0.0096	1.65e-10	----	26	0	71.8265	Ruminococcus B	Lachnospiraceae	Lachnospirales	Clostridia	Bacillota A	Bacteria
rs2322812	2	136578040	A	G	0.9271	LCT	Bifidobacterium adolescentis	Linear	89.978	-0.1265	0.0198	1.669e-10	----	0	0	84.6878	Bifidobacterium	Bifidobacteriaceae	Actinomycetales	Actinomycetia	Actinomycetota	Bacteria
rs313524	2	136444123	T	C	0.2109	R3HDM1	Bifidobacterium adolescentis	Linear	89.978	0.0825	0.0129	1.674e-10	++++	0	0	84.6878	Bifidobacterium	Bifidobacteriaceae	Actinomycetales	Actinomycetia	Actinomycetota	Bacteria
rs35106244	19	49203829	T	C	0.4042	FUT2	Blautia A obeum	Linear	96.438	-0.0714	0.0112	1.695e-10	----	0	0	84.6878	Blautia A	Lachnospiraceae	Lachnospirales	Clostridia	Bacillota A	Bacteria
rs12619365	2	136398174	T	C	0.2111	R3HDM1	Bifidobacterium adolescentis	Linear	89.978	0.082	0.0128	1.778e-10	++++	0	0	84.6878	Bifidobacterium	Bifidobacteriaceae	Actinomycetales	Actinomycetia	Actinomycetota	Bacteria
rs2874874	2	136578194	A	C	0.9271	LCT	Bifidobacterium adolescentis	Linear	89.978	-0.1263	0.0198	1.779e-10	----	0	0	84.6878	Bifidobacterium	Bifidobacteriaceae	Actinomycetales	Actinomycetia	Actinomycetota	Bacteria
rs60376570	2	136580398	A	G	0.0729	LCT	Bifidobacterium adolescentis	Linear	89.978	0.1262	0.0198	1.846e-10	++++	0	0	84.6878	Bifidobacterium	Bifidobacteriaceae	Actinomycetales	Actinomycetia	Actinomycetota	Bacteria
rs58080116	2	136574305	A	G	0.9271	LCT	Bifidobacterium adolescentis	Linear	89.978	-0.1261	0.0198	1.876e-10	----	0	0	84.6878	Bifidobacterium	Bifidobacteriaceae	Actinomycetales	Actinomycetia	Actinomycetota	Bacteria
rs3948237	16	4473077	T	C	0.2664	CORO7-PAM16	Clostridium saudiense	Logistic	40.1855	-0.1806	0.0284	1.942e-10	----	0	0	84.6878	Clostridium	Clostridiaceae	Clostridiales	Clostridia	Bacillota A	Bacteria
rs7608045	2	136413359	T	C	0.7891	R3HDM1	Bifidobacterium adolescentis	Linear	89.978	-0.082	0.0129	1.982e-10	----	0	0	84.6878	Bifidobacterium	Bifidobacteriaceae	Actinomycetales	Actinomycetia	Actinomycetota	Bacteria
rs7201012	16	4480682	C	G	0.7326	DNAJA3	Clostridium saudiense	Logistic	40.1855	0.1792	0.0282	1.991e-10	++++	0	0	84.6878	Clostridium	Clostridiaceae	Clostridiales	Clostridia	Bacillota A	Bacteria
rs656326	2	136428460	A	C	0.7891	R3HDM1	Bifidobacterium adolescentis	Linear	89.978	-0.082	0.0129	2.025e-10	----	0	0	84.6878	Bifidobacterium	Bifidobacteriaceae	Actinomycetales	Actinomycetia	Actinomycetota	Bacteria
rs57543738	2	136586828	T	C	0.9272	LCT	Bifidobacterium adolescentis	Linear	89.978	-0.126	0.0198	2.031e-10	----	0	0	84.6878	Bifidobacterium	Bifidobacteriaceae	Actinomycetales	Actinomycetia	Actinomycetota	Bacteria
rs313519	2	136439517	A	C	0.7891	R3HDM1	Bifidobacterium adolescentis	Linear	89.978	-0.082	0.0129	2.045e-10	----	0	0	84.6878	Bifidobacterium	Bifidobacteriaceae	Actinomycetales	Actinomycetia	Actinomycetota	Bacteria
rs12443748	16	4541831	T	C	0.7157	NMRAL1	Turicibacter sanguinis	Linear	53.88	0.0656	0.0103	2.046e-10	++++	0	0	84.6878	Turicibacter	Turicibacteraceae	Haloplasmatales	Bacilli	Bacillota	Bacteria
rs3769011	2	136570613	A	T	0.9271	LCT	Bifidobacterium adolescentis	Linear	89.978	-0.1258	0.0198	2.058e-10	----	0	0	84.6878	Bifidobacterium	Bifidobacteriaceae	Actinomycetales	Actinomycetia	Actinomycetota	Bacteria
rs1446584	2	136419961	A	G	0.7891	R3HDM1	Bifidobacterium adolescentis	Linear	89.978	-0.082	0.0129	2.061e-10	----	0	0	84.6878	Bifidobacterium	Bifidobacteriaceae	Actinomycetales	Actinomycetia	Actinomycetota	Bacteria
rs313517	2	136437507	A	G	0.7892	R3HDM1	Bifidobacterium adolescentis	Linear	89.978	-0.0821	0.0129	2.066e-10	----	0	0	84.6878	Bifidobacterium	Bifidobacteriaceae	Actinomycetales	Actinomycetia	Actinomycetota	Bacteria
rs313518	2	136439090	T	C	0.2109	R3HDM1	Bifidobacterium adolescentis	Linear	89.978	0.082	0.0129	2.069e-10	++++	0	0	84.6878	Bifidobacterium	Bifidobacteriaceae	Actinomycetales	Actinomycetia	Actinomycetota	Bacteria
rs4954280	2	136420690	A	G	0.7891	R3HDM1	Bifidobacterium adolescentis	Linear	89.978	-0.082	0.0129	2.071e-10	----	0	0	84.6878	Bifidobacterium	Bifidobacteriaceae	Actinomycetales	Actinomycetia	Actinomycetota	Bacteria
rs313522	2	136430866	A	T	0.2108	R3HDM1	Bifidobacterium adolescentis	Linear	89.978	0.082	0.0129	2.079e-10	++++	0	0	84.6878	Bifidobacterium	Bifidobacteriaceae	Actinomycetales	Actinomycetia	Actinomycetota	Bacteria
rs4954445	2	136571982	A	T	0.0729	LCT	Bifidobacterium adolescentis	Linear	89.978	0.1257	0.0198	2.089e-10	++++	0	0	84.6878	Bifidobacterium	Bifidobacteriaceae	Actinomycetales	Actinomycetia	Actinomycetota	Bacteria
rs2034276	2	136422171	A	T	0.7891	R3HDM1	Bifidobacterium adolescentis	Linear	89.978	-0.082	0.0129	2.089e-10	----	0	0	84.6878	Bifidobacterium	Bifidobacteriaceae	Actinomycetales	Actinomycetia	Actinomycetota	Bacteria
rs6720287	2	136418348	A	G	0.7891	R3HDM1	Bifidobacterium adolescentis	Linear	89.978	-0.0819	0.0129	2.09e-10	----	0	0	84.6878	Bifidobacterium	Bifidobacteriaceae	Actinomycetales	Actinomycetia	Actinomycetota	Bacteria
rs6715856	2	136416855	T	C	0.7891	R3HDM1	Bifidobacterium adolescentis	Linear	89.978	-0.0819	0.0129	2.091e-10	----	0	0	84.6878	Bifidobacterium	Bifidobacteriaceae	Actinomycetales	Actinomycetia	Actinomycetota	Bacteria
rs6739713	2	136488978	A	G	0.8024	R3HDM1	Bifidobacterium adolescentis	Linear	89.978	-0.084	0.0132	2.096e-10	----	0	0	84.6878	Bifidobacterium	Bifidobacteriaceae	Actinomycetales	Actinomycetia	Actinomycetota	Bacteria
rs7193136	16	4580034	A	G	0.7156	CDIP1	Turicibacter sanguinis	Linear	53.88	0.0658	0.0103	2.111e-10	++++	0	0	84.6878	Turicibacter	Turicibacteraceae	Haloplasmatales	Bacilli	Bacillota	Bacteria
rs10928542	2	136410299	A	G	0.2109	R3HDM1	Bifidobacterium adolescentis	Linear	89.978	0.0819	0.0129	2.112e-10	++++	0	0	84.6878	Bifidobacterium	Bifidobacteriaceae	Actinomycetales	Actinomycetia	Actinomycetota	Bacteria
rs11076837	16	4569440	T	C	0.7154	CDIP1	Turicibacter sanguinis	Linear	53.88	0.0657	0.0103	2.112e-10	++++	0	0	84.6878	Turicibacter	Turicibacteraceae	Haloplasmatales	Bacilli	Bacillota	Bacteria
rs313523	2	136432103	A	G	0.2108	R3HDM1	Bifidobacterium adolescentis	Linear	89.978	0.082	0.0129	2.127e-10	++++	0	0	84.6878	Bifidobacterium	Bifidobacteriaceae	Actinomycetales	Actinomycetia	Actinomycetota	Bacteria
rs3739022	2	136562472	A	G	0.0729	LCT	Bifidobacterium adolescentis	Linear	89.978	0.1256	0.0198	2.13e-10	++++	0	0	84.6878	Bifidobacterium	Bifidobacteriaceae	Actinomycetales	Actinomycetia	Actinomycetota	Bacteria
rs1522554	3	70913293	C	G	0.3282	FOXP1	Intestinibacter sp900540355	Linear	55.8722	0.0632	0.0099	2.136e-10	++++	0	0	84.6878	Intestinibacter	Peptostreptococcaceae	Peptostreptococcales	Clostridia	Bacillota A	Bacteria
rs12992815	2	136563248	C	G	0.9253	LCT	Bifidobacterium adolescentis	Linear	89.978	-0.1255	0.0198	2.142e-10	----	0	0	84.6878	Bifidobacterium	Bifidobacteriaceae	Actinomycetales	Actinomycetia	Actinomycetota	Bacteria
rs6755383	2	136416941	T	C	0.2109	R3HDM1	Bifidobacterium adolescentis	Linear	89.978	0.0818	0.0129	2.143e-10	++++	0	0	84.6878	Bifidobacterium	Bifidobacteriaceae	Actinomycetales	Actinomycetia	Actinomycetota	Bacteria
rs7200552	16	24954408	A	G	0.0688	SLC5A11	Agathobaculum butyriciproducens	Linear	98.3383	0.1346	0.0212	2.199e-10	++++	0	0	84.6878	Agathobaculum	Butyricicoccaceae	Oscillospirales	Clostridia	Bacillota A	Bacteria
rs16974243	16	24958985	A	G	0.0688	SLC5A11	Agathobaculum butyriciproducens	Linear	98.3383	0.1345	0.0212	2.264e-10	++++	0	0	84.6878	Agathobaculum	Butyricicoccaceae	Oscillospirales	Clostridia	Bacillota A	Bacteria
rs4954279	2	136409073	A	G	0.2108	R3HDM1	Bifidobacterium adolescentis	Linear	89.978	0.0817	0.0129	2.273e-10	++++	0	0	84.6878	Bifidobacterium	Bifidobacteriaceae	Actinomycetales	Actinomycetia	Actinomycetota	Bacteria
rs11076836	16	4569331	A	G	0.7154	CDIP1	Turicibacter sanguinis	Linear	53.88	0.0655	0.0103	2.29e-10	++++	0	0	84.6878	Turicibacter	Turicibacteraceae	Haloplasmatales	Bacilli	Bacillota	Bacteria
rs56211644	2	136595426	T	C	0.927	LCT	Bifidobacterium adolescentis	Linear	89.978	-0.1255	0.0198	2.292e-10	----	0	0	84.6878	Bifidobacterium	Bifidobacteriaceae	Actinomycetales	Actinomycetia	Actinomycetota	Bacteria
rs112722093	16	24956456	A	G	0.9312	SLC5A11	Agathobaculum butyriciproducens	Linear	98.3383	-0.1344	0.0212	2.314e-10	----	0	0	84.6878	Agathobaculum	Butyricicoccaceae	Oscillospirales	Clostridia	Bacillota A	Bacteria
rs56254492	3	70920168	T	C	0.3102	FOXP1	Intestinibacter sp900540355	Linear	55.8722	0.0639	0.0101	2.318e-10	++++	17.6	0	87.382	Intestinibacter	Peptostreptococcaceae	Peptostreptococcales	Clostridia	Bacillota A	Bacteria
rs13413639	2	136403749	A	C	0.2109	R3HDM1	Bifidobacterium adolescentis	Linear	89.978	0.0816	0.0129	2.325e-10	++++	0	0	84.6878	Bifidobacterium	Bifidobacteriaceae	Actinomycetales	Actinomycetia	Actinomycetota	Bacteria
rs649129	9	136154304	T	C	0.2393	SURF6	Faecalibacterium longum	Linear	96.6137	0.0791	0.0125	2.337e-10	++++	0	0	84.6878	Faecalibacterium	Ruminococcaceae	Oscillospirales	Clostridia	Bacillota A	Bacteria
rs3741409	11	11497253	T	G	0.7112	CSNK2A3	Spyradocola merdavium	Logistic	45.6755	-0.1704	0.0269	2.346e-10	----	7.8	0	85.8803	Spyradocola	UBA1750	Christensenellales	Clostridia	Bacillota A	Bacteria
rs8049620	16	24965035	T	C	0.0688	SLC5A11	Agathobaculum butyriciproducens	Linear	98.3383	0.1342	0.0212	2.426e-10	++++	0	0	84.6878	Agathobaculum	Butyricicoccaceae	Oscillospirales	Clostridia	Bacillota A	Bacteria
rs7199435	16	24966523	T	C	0.9312	SLC5A11	Agathobaculum butyriciproducens	Linear	98.3383	-0.1342	0.0212	2.431e-10	----	0	0	84.6878	Agathobaculum	Butyricicoccaceae	Oscillospirales	Clostridia	Bacillota A	Bacteria
rs78141345	2	136592309	A	G	0.073	LCT	Bifidobacterium adolescentis	Linear	89.978	0.1253	0.0198	2.451e-10	++++	0	0	84.6878	Bifidobacterium	Bifidobacteriaceae	Actinomycetales	Actinomycetia	Actinomycetota	Bacteria
rs55634455	2	136593694	T	C	0.9271	LCT	Bifidobacterium adolescentis	Linear	89.978	-0.1253	0.0198	2.456e-10	----	0	0	84.6878	Bifidobacterium	Bifidobacteriaceae	Actinomycetales	Actinomycetia	Actinomycetota	Bacteria
rs4787658	16	24964039	T	C	0.9312	SLC5A11	Agathobaculum butyriciproducens	Linear	98.3383	-0.1342	0.0212	2.462e-10	----	0	0	84.6878	Agathobaculum	Butyricicoccaceae	Oscillospirales	Clostridia	Bacillota A	Bacteria
rs3747581	16	4462619	A	G	0.2547	CORO7-PAM16	Clostridium saudiense	Logistic	40.1855	-0.1829	0.0289	2.468e-10	----	0	0	84.6878	Clostridium	Clostridiaceae	Clostridiales	Clostridia	Bacillota A	Bacteria
rs4954276	2	136402117	A	G	0.7891	R3HDM1	Bifidobacterium adolescentis	Linear	89.978	-0.0815	0.0129	2.477e-10	----	0	0	84.6878	Bifidobacterium	Bifidobacteriaceae	Actinomycetales	Actinomycetia	Actinomycetota	Bacteria
rs4787292	16	24961889	T	C	0.9312	SLC5A11	Agathobaculum butyriciproducens	Linear	98.3383	-0.1342	0.0212	2.494e-10	----	0	0	84.6878	Agathobaculum	Butyricicoccaceae	Oscillospirales	Clostridia	Bacillota A	Bacteria
rs75481361	19	35883007	A	G	0.1495	GPR42	Limiplasma merdipullorum	Linear	74.2696	0.0944	0.0149	2.522e-10	++++	11.6	0	86.463	Limiplasma	CAG-74	Christensenellales	Clostridia	Bacillota A	Bacteria
rs10451135	16	4580214	T	C	0.2842	CDIP1	Turicibacter sanguinis	Linear	53.88	-0.0655	0.0104	2.563e-10	----	0	0	84.6878	Turicibacter	Turicibacteraceae	Haloplasmatales	Bacilli	Bacillota	Bacteria
rs4786491	16	4493612	C	G	0.2644	DNAJA3	Clostridium saudiense	Logistic	40.1855	-0.1786	0.0283	2.608e-10	----	0	0	84.6878	Clostridium	Clostridiaceae	Clostridiales	Clostridia	Bacillota A	Bacteria
rs35487056	19	35872804	T	G	0.8101	GPR42	Pullichristensenella excrementipullorum	Linear	71.5814	-0.0838	0.0133	2.652e-10	----	30.1	0	74.5643	Pullichristensenella	CAG-74	Christensenellales	Clostridia	Bacillota A	Bacteria
rs495664	16	4400283	T	C	0.1865	CORO7	Turicibacter sanguinis	Linear	53.88	-0.0776	0.0123	2.662e-10	----	0	0	84.6878	Turicibacter	Turicibacteraceae	Haloplasmatales	Bacilli	Bacillota	Bacteria
rs4806147	19	35871203	A	G	0.1906	GPR42	Pullichristensenella excrementipullorum	Linear	71.5814	0.0836	0.0132	2.744e-10	++++	30.7	0	74.9557	Pullichristensenella	CAG-74	Christensenellales	Clostridia	Bacillota A	Bacteria
rs1375132	2	135954405	A	G	0.7834	RAB3GAP1	Bifidobacterium adolescentis	Linear	89.978	-0.0809	0.0128	2.755e-10	----	0	0	84.6878	Bifidobacterium	Bifidobacteriaceae	Actinomycetales	Actinomycetia	Actinomycetota	Bacteria
rs3754690	2	136590558	T	C	0.0729	LCT	Bifidobacterium adolescentis	Linear	89.978	0.125	0.0198	2.761e-10	++++	0	0	84.6878	Bifidobacterium	Bifidobacteriaceae	Actinomycetales	Actinomycetia	Actinomycetota	Bacteria
rs4815964	20	7011794	T	C	0.26	BMP2	Pauljensenia bouchesdurhonensis	Logistic	29.2505	0.1946	0.0308	2.762e-10	++++	38.8	0	79.1	Pauljensenia	Actinomycetaceae	Actinomycetales	Actinomycetia	Actinomycetota	Bacteria
rs11644481	16	4581002	T	G	0.2842	CDIP1	Turicibacter sanguinis	Linear	53.88	-0.0654	0.0104	2.767e-10	----	0	0	84.6878	Turicibacter	Turicibacteraceae	Haloplasmatales	Bacilli	Bacillota	Bacteria
rs579459	9	136154168	T	C	0.76	SURF6	Faecalibacterium longum	Linear	96.6137	-0.0786	0.0125	2.839e-10	----	0	0	84.6878	Faecalibacterium	Ruminococcaceae	Oscillospirales	Clostridia	Bacillota A	Bacteria
rs1018340	3	70918127	A	G	0.6737	FOXP1	Intestinibacter sp900540355	Linear	55.8722	-0.0628	0.01	2.874e-10	----	0	0	84.6878	Intestinibacter	Peptostreptococcaceae	Peptostreptococcales	Clostridia	Bacillota A	Bacteria
rs3761681	16	4566857	T	C	0.7107	CDIP1	Turicibacter sanguinis	Linear	53.88	0.0648	0.0103	2.924e-10	++++	0	0	84.6878	Turicibacter	Turicibacteraceae	Haloplasmatales	Bacilli	Bacillota	Bacteria
rs4499560	3	70920485	A	T	0.3247	FOXP1	Clostridium saudiense	Logistic	40.1855	0.1657	0.0263	2.934e-10	++++	0	0	84.6878	Clostridium	Clostridiaceae	Clostridiales	Clostridia	Bacillota A	Bacteria
rs1869829	2	135877562	A	G	0.7832	ZRANB3	Bifidobacterium adolescentis	Linear	89.978	-0.0812	0.0129	2.946e-10	----	0	0	84.6878	Bifidobacterium	Bifidobacteriaceae	Actinomycetales	Actinomycetia	Actinomycetota	Bacteria
rs2209982	20	6997406	A	G	0.7391	BMP2	Pauljensenia bouchesdurhonensis	Logistic	29.2505	-0.1918	0.0305	3.116e-10	----	43.6	0	81.139	Pauljensenia	Actinomycetaceae	Actinomycetales	Actinomycetia	Actinomycetota	Bacteria
rs79291194	19	35878764	T	C	0.1888	GPR42	Pullichristensenella excrementipullorum	Linear	71.5814	0.0834	0.0133	3.174e-10	++++	27.7	0	72.9982	Pullichristensenella	CAG-74	Christensenellales	Clostridia	Bacillota A	Bacteria
rs1522552	3	70907252	A	G	0.3196	FOXP1	Intestinibacter sp900540355	Linear	55.8722	0.0631	0.01	3.2e-10	++++	8.9	0	86.0432	Intestinibacter	Peptostreptococcaceae	Peptostreptococcales	Clostridia	Bacillota A	Bacteria
rs7247482	19	35878129	A	G	0.8112	GPR42	Pullichristensenella excrementipullorum	Linear	71.5814	-0.0834	0.0133	3.206e-10	----	27.9	0	73.1794	Pullichristensenella	CAG-74	Christensenellales	Clostridia	Bacillota A	Bacteria
rs12610119	19	35878202	A	G	0.8112	GPR42	Pullichristensenella excrementipullorum	Linear	71.5814	-0.0834	0.0133	3.209e-10	----	27.9	0	73.1631	Pullichristensenella	CAG-74	Christensenellales	Clostridia	Bacillota A	Bacteria
rs6730157	2	135907088	A	G	0.7094	ZRANB3	Phocea massiliensis	Linear	75.7027	0.0736	0.0117	3.217e-10	++++	27.8	0	73.1261	Phocea	Ruminococcaceae	Oscillospirales	Clostridia	Bacillota A	Bacteria
rs61470941	2	136560003	T	C	0.927	LCT	Bifidobacterium adolescentis	Linear	89.978	-0.1242	0.0198	3.267e-10	----	0	0	84.6878	Bifidobacterium	Bifidobacteriaceae	Actinomycetales	Actinomycetia	Actinomycetota	Bacteria
rs12610992	19	35882448	A	G	0.1888	GPR42	Pullichristensenella excrementipullorum	Linear	71.5814	0.0834	0.0133	3.294e-10	++++	27.8	0	73.0797	Pullichristensenella	CAG-74	Christensenellales	Clostridia	Bacillota A	Bacteria
rs281379	19	49214274	A	G	0.4658	MAMSTR	Mediterraneibacter torques	Linear	86.932	-0.0652	0.0104	3.323e-10	----	37.9	0	78.6873	Mediterraneibacter	Lachnospiraceae	Lachnospirales	Clostridia	Bacillota A	Bacteria
rs6747073	2	135915358	T	C	0.7838	RAB3GAP1	Bifidobacterium adolescentis	Linear	89.978	-0.0806	0.0128	3.347e-10	----	0	0	84.6878	Bifidobacterium	Bifidobacteriaceae	Actinomycetales	Actinomycetia	Actinomycetota	Bacteria
rs7200817	16	4480598	C	G	0.7323	DNAJA3	Clostridium saudiense	Logistic	40.1855	0.1768	0.0282	3.483e-10	++++	0	0	84.6878	Clostridium	Clostridiaceae	Clostridiales	Clostridia	Bacillota A	Bacteria
rs4815963	20	7007883	T	C	0.7393	BMP2	Pauljensenia bouchesdurhonensis	Logistic	29.2505	-0.1907	0.0304	3.605e-10	----	41.5	0	80.297	Pauljensenia	Actinomycetaceae	Actinomycetales	Actinomycetia	Actinomycetota	Bacteria
rs838133	19	49259529	A	G	0.4235	FGF21	Clostridium sp900540255	Logistic	36.2701	-0.1608	0.0256	3.627e-10	--+-	13.3	0	86.7221	Clostridium	Clostridiaceae	Clostridiales	Clostridia	Bacillota A	Bacteria
rs600038	9	136151806	T	C	0.7607	SURF6	Faecalibacterium longum	Linear	96.6137	-0.0783	0.0125	3.673e-10	----	0	0	84.6878	Faecalibacterium	Ruminococcaceae	Oscillospirales	Clostridia	Bacillota A	Bacteria
rs11076838	16	4595883	C	G	0.281	CDIP1	Turicibacter sanguinis	Linear	53.88	-0.0653	0.0104	3.833e-10	----	0	0	84.6878	Turicibacter	Turicibacteraceae	Haloplasmatales	Bacilli	Bacillota	Bacteria
rs71352987	19	35880889	A	G	0.1886	GPR42	Pullichristensenella excrementipullorum	Linear	71.5814	0.0831	0.0133	3.882e-10	++++	28.3	0	73.4557	Pullichristensenella	CAG-74	Christensenellales	Clostridia	Bacillota A	Bacteria
rs2270365	16	4526758	A	G	0.7056	HMOX2	GCA-900066495 sp902362365	Logistic	9.99308	0.2689	0.043	3.994e-10	++++	75.3	31.7768	91.0858	GCA-900066495	Peptostreptococcaceae	Peptostreptococcales	Clostridia	Bacillota A	Bacteria
rs12635625	3	70946352	T	G	0.7179	FOXP1	Intestinibacter sp900540355	Linear	55.8722	-0.0662	0.0106	3.999e-10	----	0	0	84.6878	Intestinibacter	Peptostreptococcaceae	Peptostreptococcales	Clostridia	Bacillota A	Bacteria
rs2699491	3	70909039	T	C	0.6707	FOXP1	Intestinibacter sp900540355	Linear	55.8722	-0.0621	0.0099	4.038e-10	----	7	0	85.7566	Intestinibacter	Peptostreptococcaceae	Peptostreptococcales	Clostridia	Bacillota A	Bacteria
rs651007	9	136153875	T	C	0.2394	SURF6	Faecalibacterium longum	Linear	96.6137	0.0779	0.0125	4.095e-10	++++	0	0	84.6878	Faecalibacterium	Ruminococcaceae	Oscillospirales	Clostridia	Bacillota A	Bacteria
rs12988076	2	136569848	A	C	0.7776	LCT	Negativibacillus sp000435195	Logistic	28.0997	0.2046	0.0327	4.111e-10	++++	19.7	0	87.6986	Negativibacillus	Ruminococcaceae	Oscillospirales	Clostridia	Bacillota A	Bacteria
rs71352990	19	35887083	A	G	0.191	GPR42	Pullichristensenella excrementipullorum	Linear	71.5814	0.0824	0.0132	4.123e-10	++++	16.1	0	87.1594	Pullichristensenella	CAG-74	Christensenellales	Clostridia	Bacillota A	Bacteria
rs3754692	2	136479302	T	C	0.7962	R3HDM1	Bifidobacterium adolescentis	Linear	89.978	-0.0828	0.0133	4.228e-10	----	0	0	84.6878	Bifidobacterium	Bifidobacteriaceae	Actinomycetales	Actinomycetia	Actinomycetota	Bacteria
rs182549	2	136616754	T	C	0.7217	MCM6	Bifidobacterium catenulatum	Logistic	16.13	-0.25	0.04	4.284e-10	--+-	43.6	0	81.1057	Bifidobacterium	Bifidobacteriaceae	Actinomycetales	Actinomycetia	Actinomycetota	Bacteria
rs12620033	2	136589612	C	G	0.2225	LCT	Negativibacillus sp000435195	Logistic	28.0997	-0.2044	0.0328	4.377e-10	----	17.6	0	87.383	Negativibacillus	Ruminococcaceae	Oscillospirales	Clostridia	Bacillota A	Bacteria
rs3859155	16	4593741	A	C	0.7188	CDIP1	Turicibacter sanguinis	Linear	53.88	0.0649	0.0104	4.429e-10	++++	0	0	84.6878	Turicibacter	Turicibacteraceae	Haloplasmatales	Bacilli	Bacillota	Bacteria
rs12925448	16	4596041	C	G	0.2774	CDIP1	Turicibacter sanguinis	Linear	53.88	-0.065	0.0104	4.493e-10	----	0	0	84.6878	Turicibacter	Turicibacteraceae	Haloplasmatales	Bacilli	Bacillota	Bacteria
rs17261772	2	135911422	T	C	0.773	ZRANB3	Bifidobacterium adolescentis	Linear	89.978	-0.0788	0.0126	4.499e-10	----	0	0	84.6878	Bifidobacterium	Bifidobacteriaceae	Actinomycetales	Actinomycetia	Actinomycetota	Bacteria
rs1030764	2	136553529	T	C	0.8135	LCT	Bifidobacterium adolescentis	Linear	89.978	-0.0841	0.0135	4.502e-10	----	0	0	84.6878	Bifidobacterium	Bifidobacteriaceae	Actinomycetales	Actinomycetia	Actinomycetota	Bacteria
rs6742283	2	136596867	A	G	0.2198	MCM6	Negativibacillus sp000435195	Logistic	28.0997	-0.2042	0.0328	4.521e-10	----	23.2	0	88.2367	Negativibacillus	Ruminococcaceae	Oscillospirales	Clostridia	Bacillota A	Bacteria
rs550057	9	136146597	T	C	0.3088	SURF6	UMGS1623 sp934647945	Linear	69.4959	0.0656	0.0105	4.554e-10	++++	1.3	0	84.8868	UMGS1623	Acutalibacteraceae	Oscillospirales	Clostridia	Bacillota A	Bacteria
rs6719488	2	136575199	T	G	0.7777	LCT	Negativibacillus sp000435195	Logistic	28.0997	0.2041	0.0328	4.561e-10	++++	18.8	0	87.5732	Negativibacillus	Ruminococcaceae	Oscillospirales	Clostridia	Bacillota A	Bacteria
rs892715	2	136576577	T	C	0.2223	LCT	Negativibacillus sp000435195	Logistic	28.0997	-0.2041	0.0328	4.582e-10	----	18.8	0	87.567	Negativibacillus	Ruminococcaceae	Oscillospirales	Clostridia	Bacillota A	Bacteria
rs6760329	2	136544752	A	G	0.1867	LCT	Bifidobacterium adolescentis	Linear	89.978	0.084	0.0135	4.585e-10	++++	0	0	84.6878	Bifidobacterium	Bifidobacteriaceae	Actinomycetales	Actinomycetia	Actinomycetota	Bacteria
rs2687203	3	70933568	T	C	0.6669	FOXP1	Intestinibacter sp900540355	Linear	55.8722	-0.062	0.01	4.594e-10	----	0	0	84.6878	Intestinibacter	Peptostreptococcaceae	Peptostreptococcales	Clostridia	Bacillota A	Bacteria
rs1659497	16	4594635	A	G	0.2778	CDIP1	Turicibacter sanguinis	Linear	53.88	-0.0649	0.0104	4.684e-10	----	0	0	84.6878	Turicibacter	Turicibacteraceae	Haloplasmatales	Bacilli	Bacillota	Bacteria
rs12446640	16	4494549	A	G	0.2647	DNAJA3	Clostridium saudiense	Logistic	40.1855	-0.1759	0.0282	4.689e-10	----	0	0	84.6878	Clostridium	Clostridiaceae	Clostridiales	Clostridia	Bacillota A	Bacteria
rs1641868	16	4594503	C	G	0.7191	CDIP1	Turicibacter sanguinis	Linear	53.88	0.065	0.0104	4.72e-10	++++	0	0	84.6878	Turicibacter	Turicibacteraceae	Haloplasmatales	Bacilli	Bacillota	Bacteria
rs4988235	2	136608646	A	G	0.7194	MCM6	Bifidobacterium catenulatum	Logistic	16.13	-0.2488	0.04	4.802e-10	--+-	34.8	0	77.2103	Bifidobacterium	Bifidobacteriaceae	Actinomycetales	Actinomycetia	Actinomycetota	Bacteria
rs12465802	2	136381348	A	G	0.2877	R3HDM1	Phocea massiliensis	Linear	75.7027	-0.0736	0.0118	4.85e-10	----	5.3	0	85.503	Phocea	Ruminococcaceae	Oscillospirales	Clostridia	Bacillota A	Bacteria
rs3747584	16	4516092	T	C	0.2289	NMRAL1	Turicibacter sanguinis	Linear	53.88	-0.0695	0.0112	4.889e-10	----	29.8	0	74.4304	Turicibacter	Turicibacteraceae	Haloplasmatales	Bacilli	Bacillota	Bacteria
rs1659499	16	4595269	A	G	0.2778	CDIP1	Turicibacter sanguinis	Linear	53.88	-0.0648	0.0104	4.915e-10	----	0	0	84.6878	Turicibacter	Turicibacteraceae	Haloplasmatales	Bacilli	Bacillota	Bacteria
rs1684600	16	4594671	T	C	0.2777	CDIP1	Turicibacter sanguinis	Linear	53.88	-0.0648	0.0104	4.919e-10	----	0	0	84.6878	Turicibacter	Turicibacteraceae	Haloplasmatales	Bacilli	Bacillota	Bacteria
rs635634	9	136155000	T	C	0.2241	SURF6	Faecalibacterium longum	Linear	96.6137	0.0793	0.0128	4.965e-10	++++	7.2	0	85.7967	Faecalibacterium	Ruminococcaceae	Oscillospirales	Clostridia	Bacillota A	Bacteria
rs1375131	2	135954797	T	C	0.7078	RAB3GAP1	Phocea massiliensis	Linear	75.7027	0.0729	0.0117	5e-10	++++	25.4	0	71.3945	Phocea	Ruminococcaceae	Oscillospirales	Clostridia	Bacillota A	Bacteria
rs6714750	2	136783169	A	G	0.79	DARS	Bifidobacterium adolescentis	Linear	89.978	-0.0813	0.0131	5.086e-10	----	0	0	84.6878	Bifidobacterium	Bifidobacteriaceae	Actinomycetales	Actinomycetia	Actinomycetota	Bacteria
rs12624861	20	7014103	A	C	0.7879	BMP2	Pauljensenia bouchesdurhonensis	Logistic	29.2505	-0.2002	0.0322	5.106e-10	----	49.6	0	83.3316	Pauljensenia	Actinomycetaceae	Actinomycetales	Actinomycetia	Actinomycetota	Bacteria
rs13335685	16	4469284	T	C	0.2687	CORO7-PAM16	Clostridium saudiense	Logistic	40.1855	-0.1752	0.0282	5.151e-10	----	0	0	84.6878	Clostridium	Clostridiaceae	Clostridiales	Clostridia	Bacillota A	Bacteria
rs2242327	11	11497959	T	C	0.7168	CSNK2A3	Spyradocola merdavium	Logistic	45.6755	-0.1682	0.0271	5.152e-10	----	0	0	84.6878	Spyradocola	UBA1750	Christensenellales	Clostridia	Bacillota A	Bacteria
rs12421856	11	4691940	T	C	0.5167	OR51E2	HGM14224 sp900761905	Logistic	49.3465	-0.1538	0.0248	5.173e-10	----	0	0	84.6878	HGM14224	HGM14224	DTUO25	SHA-98	Bacillota G	Bacteria
rs901550	11	11497981	C	G	0.2832	CSNK2A3	Spyradocola merdavium	Logistic	45.6755	0.1682	0.0271	5.186e-10	++++	0	0	84.6878	Spyradocola	UBA1750	Christensenellales	Clostridia	Bacillota A	Bacteria
rs745500	2	136583192	A	G	0.7776	LCT	Negativibacillus sp000435195	Logistic	28.0997	0.2035	0.0328	5.246e-10	++++	17.5	0	87.3638	Negativibacillus	Ruminococcaceae	Oscillospirales	Clostridia	Bacillota A	Bacteria
rs2687197	3	70922320	T	C	0.317	FOXP1	Intestinibacter sp900540355	Linear	55.8722	0.0624	0.01	5.254e-10	++++	15.4	0	87.0446	Intestinibacter	Peptostreptococcaceae	Peptostreptococcales	Clostridia	Bacillota A	Bacteria
rs6754311	2	136707982	T	C	0.7218	DARS	Bifidobacterium catenulatum	Logistic	16.13	-0.247	0.0398	5.308e-10	--+-	48	0	82.7492	Bifidobacterium	Bifidobacteriaceae	Actinomycetales	Actinomycetia	Actinomycetota	Bacteria
rs2519093	9	136141870	T	C	0.2235	SURF6	Faecalibacterium longum	Linear	96.6137	0.0793	0.0128	5.331e-10	++++	12.5	0	86.5966	Faecalibacterium	Ruminococcaceae	Oscillospirales	Clostridia	Bacillota A	Bacteria
rs687289	9	136137106	A	G	0.396	OBP2B	Limivivens sp900543575	Linear	89.4604	0.0661	0.0106	5.339e-10	++-+	72	20.5484	90.1266	Limivivens	Lachnospiraceae	Lachnospirales	Clostridia	Bacillota A	Bacteria
rs2242325	11	11497611	T	C	0.7168	CSNK2A3	Spyradocola merdavium	Logistic	45.6755	-0.168	0.0271	5.37e-10	----	0	0	84.6878	Spyradocola	UBA1750	Christensenellales	Clostridia	Bacillota A	Bacteria
rs10836441	11	4689742	T	C	0.5225	OR51E2	HGM14224 sp900761905	Logistic	49.3465	-0.1536	0.0248	5.372e-10	----	0	0	84.6878	HGM14224	HGM14224	DTUO25	SHA-98	Bacillota G	Bacteria
rs2687201	3	70928930	A	C	0.3262	FOXP1	Intestinibacter sp900540355	Linear	55.8722	0.0616	0.0099	5.376e-10	++++	0	0	84.6878	Intestinibacter	Peptostreptococcaceae	Peptostreptococcales	Clostridia	Bacillota A	Bacteria
rs7570971	2	135837906	A	C	0.2944	RAB3GAP1	Negativibacillus sp000435195	Logistic	28.0997	-0.1916	0.0309	5.383e-10	----	35.3	0	77.4708	Negativibacillus	Ruminococcaceae	Oscillospirales	Clostridia	Bacillota A	Bacteria
rs10836449	11	4692550	T	C	0.4833	OR51E2	HGM14224 sp900761905	Logistic	49.3465	0.1537	0.0248	5.394e-10	++++	0	0	84.6878	HGM14224	HGM14224	DTUO25	SHA-98	Bacillota G	Bacteria
rs281380	19	49214470	T	C	0.6008	MAMSTR	Clostridium sp900540255	Logistic	36.2701	-0.1576	0.0254	5.458e-10	----	0	0	84.6878	Clostridium	Clostridiaceae	Clostridiales	Clostridia	Bacillota A	Bacteria
rs10188066	2	136539513	A	G	0.8131	UBXN4	Bifidobacterium adolescentis	Linear	89.978	-0.0837	0.0135	5.46e-10	----	0	0	84.6878	Bifidobacterium	Bifidobacteriaceae	Actinomycetales	Actinomycetia	Actinomycetota	Bacteria
rs10836445	11	4692139	A	G	0.5167	OR51E2	HGM14224 sp900761905	Logistic	49.3465	-0.1537	0.0248	5.461e-10	----	0	0	84.6878	HGM14224	HGM14224	DTUO25	SHA-98	Bacillota G	Bacteria
rs4786519	16	4584406	T	C	0.7198	CDIP1	Turicibacter sanguinis	Linear	53.88	0.0645	0.0104	5.473e-10	++++	0	0	84.6878	Turicibacter	Turicibacteraceae	Haloplasmatales	Bacilli	Bacillota	Bacteria
rs2322660	2	136557319	T	C	0.7773	LCT	Negativibacillus sp000435195	Logistic	28.0997	0.2029	0.0327	5.482e-10	++++	18.2	0	87.4716	Negativibacillus	Ruminococcaceae	Oscillospirales	Clostridia	Bacillota A	Bacteria
rs7570971	2	135837906	A	C	0.2937	RAB3GAP1	Copromonas sp000435795	Linear	67.725	-0.0713	0.0115	5.545e-10	----	40.7	0	79.9437	Copromonas	Lachnospiraceae	Lachnospirales	Clostridia	Bacillota A	Bacteria
rs35163547	19	35892233	C	G	0.191	GPR42	Pullichristensenella excrementipullorum	Linear	71.5814	0.0818	0.0132	5.552e-10	++++	10.6	0	86.3121	Pullichristensenella	CAG-74	Christensenellales	Clostridia	Bacillota A	Bacteria
rs748841	2	136558157	T	C	0.7773	LCT	Negativibacillus sp000435195	Logistic	28.0997	0.2028	0.0327	5.555e-10	++++	17.9	0	87.423	Negativibacillus	Ruminococcaceae	Oscillospirales	Clostridia	Bacillota A	Bacteria
rs11076832	16	4496408	T	C	0.2669	DNAJA3	Clostridium saudiense	Logistic	40.1855	-0.1742	0.0281	5.571e-10	----	0	0	84.6878	Clostridium	Clostridiaceae	Clostridiales	Clostridia	Bacillota A	Bacteria
rs10836446	11	4692190	T	C	0.5171	OR51E2	HGM14224 sp900761905	Logistic	49.3465	-0.1537	0.0248	5.583e-10	----	0	0	84.6878	HGM14224	HGM14224	DTUO25	SHA-98	Bacillota G	Bacteria
rs2164210	2	136580287	T	C	0.2227	LCT	Negativibacillus sp000435195	Logistic	28.0997	-0.2032	0.0328	5.602e-10	----	18.8	0	87.5619	Negativibacillus	Ruminococcaceae	Oscillospirales	Clostridia	Bacillota A	Bacteria
rs10836448	11	4692336	T	C	0.4833	OR51E2	HGM14224 sp900761905	Logistic	49.3465	0.1535	0.0248	5.631e-10	++++	0	0	84.6878	HGM14224	HGM14224	DTUO25	SHA-98	Bacillota G	Bacteria
rs869481	16	4452584	A	G	0.698	CORO7-PAM16	Turicibacter sanguinis	Linear	53.88	0.0643	0.0104	5.635e-10	++++	9.7	0	86.1784	Turicibacter	Turicibacteraceae	Haloplasmatales	Bacilli	Bacillota	Bacteria
rs2242326	11	11497830	A	G	0.7169	CSNK2A3	Spyradocola merdavium	Logistic	45.6755	-0.1679	0.0271	5.639e-10	----	0.6	0	84.7853	Spyradocola	UBA1750	Christensenellales	Clostridia	Bacillota A	Bacteria
rs10768166	11	4692181	A	T	0.4829	OR51E2	HGM14224 sp900761905	Logistic	49.3465	0.1536	0.0248	5.648e-10	++++	0	0	84.6878	HGM14224	HGM14224	DTUO25	SHA-98	Bacillota G	Bacteria
rs901551	11	11498072	A	G	0.2831	CSNK2A3	Spyradocola merdavium	Logistic	45.6755	0.1679	0.0271	5.685e-10	++++	0.6	0	84.7859	Spyradocola	UBA1750	Christensenellales	Clostridia	Bacillota A	Bacteria
rs7394904	11	11498577	C	G	0.7169	CSNK2A3	Spyradocola merdavium	Logistic	45.6755	-0.1678	0.0271	5.75e-10	----	0	0	84.6878	Spyradocola	UBA1750	Christensenellales	Clostridia	Bacillota A	Bacteria
rs11033255	11	4685279	A	G	0.517	OR51E1	HGM14224 sp900761905	Logistic	49.3465	-0.1534	0.0248	5.75e-10	----	0	0	84.6878	HGM14224	HGM14224	DTUO25	SHA-98	Bacillota G	Bacteria
rs7394981	11	11498542	A	C	0.7169	CSNK2A3	Spyradocola merdavium	Logistic	45.6755	-0.1678	0.0271	5.753e-10	----	0	0	84.6878	Spyradocola	UBA1750	Christensenellales	Clostridia	Bacillota A	Bacteria
rs2236783	2	136594158	A	G	0.7775	LCT	Negativibacillus sp000435195	Logistic	28.0997	0.2029	0.0328	5.796e-10	++++	17.3	0	87.3442	Negativibacillus	Ruminococcaceae	Oscillospirales	Clostridia	Bacillota A	Bacteria
rs7115827	11	4685700	A	G	0.4826	OR51E1	HGM14224 sp900761905	Logistic	49.3465	0.1534	0.0248	5.826e-10	++++	0	0	84.6878	HGM14224	HGM14224	DTUO25	SHA-98	Bacillota G	Bacteria
rs495203	9	136145240	T	C	0.3962	SURF6	Limivivens sp900543575	Linear	89.4604	0.0659	0.0106	5.845e-10	++-+	71.6	19.3412	90.0244	Limivivens	Lachnospiraceae	Lachnospirales	Clostridia	Bacillota A	Bacteria
rs72865853	11	4691208	A	G	0.4829	OR51E2	HGM14224 sp900761905	Logistic	49.3465	0.1533	0.0248	5.944e-10	++++	0	0	84.6878	HGM14224	HGM14224	DTUO25	SHA-98	Bacillota G	Bacteria
rs2304599	2	136528004	C	G	0.1867	UBXN4	Bifidobacterium adolescentis	Linear	89.978	0.0835	0.0135	5.945e-10	++++	0	0	84.6878	Bifidobacterium	Bifidobacteriaceae	Actinomycetales	Actinomycetia	Actinomycetota	Bacteria
rs11033271	11	4691577	T	C	0.5167	OR51E2	HGM14224 sp900761905	Logistic	49.3465	-0.1532	0.0248	6.053e-10	----	0	0	84.6878	HGM14224	HGM14224	DTUO25	SHA-98	Bacillota G	Bacteria
rs11033272	11	4691637	A	G	0.5166	OR51E2	HGM14224 sp900761905	Logistic	49.3465	-0.1532	0.0248	6.087e-10	----	0	0	84.6878	HGM14224	HGM14224	DTUO25	SHA-98	Bacillota G	Bacteria
rs3747600	16	4586222	A	G	0.278	CDIP1	Turicibacter sanguinis	Linear	53.88	-0.0645	0.0104	6.116e-10	----	0	0	84.6878	Turicibacter	Turicibacteraceae	Haloplasmatales	Bacilli	Bacillota	Bacteria
rs2304633	16	4496973	A	T	0.7323	DNAJA3	Clostridium saudiense	Logistic	40.1855	0.1736	0.0281	6.136e-10	++++	0	0	84.6878	Clostridium	Clostridiaceae	Clostridiales	Clostridia	Bacillota A	Bacteria
rs72865864	11	4692840	A	C	0.4833	OR51E2	HGM14224 sp900761905	Logistic	49.3465	0.1531	0.0248	6.292e-10	++++	0	0	84.6878	HGM14224	HGM14224	DTUO25	SHA-98	Bacillota G	Bacteria
rs7924588	11	4688997	C	G	0.4832	OR51E1	HGM14224 sp900761905	Logistic	49.3465	0.1529	0.0247	6.328e-10	++++	0	0	84.6878	HGM14224	HGM14224	DTUO25	SHA-98	Bacillota G	Bacteria
rs9411378	9	136145425	A	C	0.2775	SURF6	Faecalibacterium longum	Linear	96.6137	0.0762	0.0123	6.344e-10	++++	61.7	0	87.1535	Faecalibacterium	Ruminococcaceae	Oscillospirales	Clostridia	Bacillota A	Bacteria
rs582118	9	136145471	A	G	0.6039	SURF6	Limivivens sp900543575	Linear	89.4604	-0.0658	0.0106	6.417e-10	--+-	71.5	18.7995	89.9786	Limivivens	Lachnospiraceae	Lachnospirales	Clostridia	Bacillota A	Bacteria
rs597988	9	136144284	A	T	0.3962	SURF6	Limivivens sp900543575	Linear	89.4604	0.0658	0.0106	6.514e-10	++-+	71.2	17.9605	89.9076	Limivivens	Lachnospiraceae	Lachnospirales	Clostridia	Bacillota A	Bacteria
rs1018340	3	70918127	A	G	0.6739	FOXP1	Clostridium saudiense	Logistic	40.1855	-0.1619	0.0262	6.556e-10	----	0	0	84.6878	Clostridium	Clostridiaceae	Clostridiales	Clostridia	Bacillota A	Bacteria
rs10836440	11	4689254	A	G	0.5168	OR51E2	HGM14224 sp900761905	Logistic	49.3465	-0.1527	0.0247	6.556e-10	----	0	0	84.6878	HGM14224	HGM14224	DTUO25	SHA-98	Bacillota G	Bacteria
rs6578513	11	4686136	T	C	0.5169	OR51E1	HGM14224 sp900761905	Logistic	49.3465	-0.1528	0.0247	6.569e-10	----	0	0	84.6878	HGM14224	HGM14224	DTUO25	SHA-98	Bacillota G	Bacteria
rs4786519	16	4584406	T	C	0.7205	CDIP1	GCA-900066495 sp902362365	Logistic	9.99308	0.269	0.0436	6.68e-10	++++	73.6	25.9492	90.5856	GCA-900066495	Peptostreptococcaceae	Peptostreptococcales	Clostridia	Bacillota A	Bacteria
rs12447826	16	4464617	T	C	0.267	CORO7-PAM16	Clostridium saudiense	Logistic	40.1855	-0.1745	0.0283	6.695e-10	----	0	0	84.6878	Clostridium	Clostridiaceae	Clostridiales	Clostridia	Bacillota A	Bacteria
rs11076833	16	4529001	A	C	0.7123	HMOX2	GCA-900066495 sp902362365	Logistic	9.99308	0.2663	0.0431	6.697e-10	++++	75.9	33.7748	91.2589	GCA-900066495	Peptostreptococcaceae	Peptostreptococcales	Clostridia	Bacillota A	Bacteria
rs7124760	11	4687238	T	C	0.4836	OR51E1	HGM14224 sp900761905	Logistic	49.3465	0.1525	0.0247	6.723e-10	++++	0	0	84.6878	HGM14224	HGM14224	DTUO25	SHA-98	Bacillota G	Bacteria
rs8176663	9	136144427	T	C	0.6036	SURF6	Limivivens sp900543575	Linear	89.4604	-0.0657	0.0106	6.729e-10	--+-	71.2	18.0123	89.912	Limivivens	Lachnospiraceae	Lachnospirales	Clostridia	Bacillota A	Bacteria
rs493246	9	136144994	A	G	0.3963	SURF6	Limivivens sp900543575	Linear	89.4604	0.0657	0.0106	6.789e-10	++-+	71.3	18.2161	89.9292	Limivivens	Lachnospiraceae	Lachnospirales	Clostridia	Bacillota A	Bacteria
rs492488	9	136144960	A	G	0.3963	SURF6	Limivivens sp900543575	Linear	89.4604	0.0657	0.0106	6.789e-10	++-+	71.3	18.2161	89.9292	Limivivens	Lachnospiraceae	Lachnospirales	Clostridia	Bacillota A	Bacteria
rs2278544	2	136546110	A	G	0.1867	LCT	Bifidobacterium adolescentis	Linear	89.978	0.0833	0.0135	6.813e-10	++++	0	0	84.6878	Bifidobacterium	Bifidobacteriaceae	Actinomycetales	Actinomycetia	Actinomycetota	Bacteria
rs687621	9	136137065	A	G	0.604	OBP2B	Limivivens sp900543575	Linear	89.4604	-0.0657	0.0106	6.835e-10	--+-	71.9	20.2033	90.0974	Limivivens	Lachnospiraceae	Lachnospirales	Clostridia	Bacillota A	Bacteria
rs491626	9	136144873	T	C	0.3963	SURF6	Limivivens sp900543575	Linear	89.4604	0.0657	0.0106	6.838e-10	++-+	71.3	18.1625	89.9247	Limivivens	Lachnospiraceae	Lachnospirales	Clostridia	Bacillota A	Bacteria
rs62159470	2	77743234	A	G	0.0611	LRRTM4	Ruminococcaceae hMGS.05315	Logistic	51.6969	-0.3174	0.0515	6.842e-10	----	0	0	84.6878	unclassified	Ruminococcaceae	Oscillospirales	Clostridia	Bacillota A	Bacteria
rs7113772	11	4687671	T	C	0.5168	OR51E1	HGM14224 sp900761905	Logistic	49.3465	-0.1525	0.0247	6.858e-10	----	0	0	84.6878	HGM14224	HGM14224	DTUO25	SHA-98	Bacillota G	Bacteria
rs62159462	2	77726680	T	C	0.9388	LRRTM4	Ruminococcaceae hMGS.05315	Logistic	51.6969	0.3157	0.0512	6.864e-10	++++	0	0	84.6878	unclassified	Ruminococcaceae	Oscillospirales	Clostridia	Bacillota A	Bacteria
rs1375131	2	135954797	T	C	0.7075	RAB3GAP1	Bifidobacterium catenulatum	Logistic	16.13	-0.2446	0.0397	6.881e-10	----	28.4	0	73.5269	Bifidobacterium	Bifidobacteriaceae	Actinomycetales	Actinomycetia	Actinomycetota	Bacteria
rs12417964	11	4693447	A	G	0.4833	OR51E2	HGM14224 sp900761905	Logistic	49.3465	0.1531	0.0248	6.924e-10	++++	0	0	84.6878	HGM14224	HGM14224	DTUO25	SHA-98	Bacillota G	Bacteria
rs7124096	11	4687447	A	G	0.4831	OR51E1	HGM14224 sp900761905	Logistic	49.3465	0.1525	0.0247	6.925e-10	++++	0	0	84.6878	HGM14224	HGM14224	DTUO25	SHA-98	Bacillota G	Bacteria
rs2769071	9	136145974	A	G	0.6037	SURF6	Limivivens sp900543575	Linear	89.4604	-0.0656	0.0106	6.938e-10	--+-	71.9	20.1736	90.0949	Limivivens	Lachnospiraceae	Lachnospirales	Clostridia	Bacillota A	Bacteria
rs514659	9	136142203	A	C	0.6052	SURF6	Limivivens sp900543575	Linear	89.4604	-0.0657	0.0107	6.948e-10	--+-	71.2	17.939	89.9058	Limivivens	Lachnospiraceae	Lachnospirales	Clostridia	Bacillota A	Bacteria
rs532436	9	136149830	A	G	0.2235	SURF6	Faecalibacterium longum	Linear	96.6137	0.0788	0.0128	7.039e-10	++++	13.6	0	86.7627	Faecalibacterium	Ruminococcaceae	Oscillospirales	Clostridia	Bacillota A	Bacteria
rs545971	9	136143372	T	C	0.3965	SURF6	Limivivens sp900543575	Linear	89.4604	0.0656	0.0106	7.184e-10	++-+	71.1	17.4485	89.8644	Limivivens	Lachnospiraceae	Lachnospirales	Clostridia	Bacillota A	Bacteria
rs1375131	2	135954797	T	C	0.7069	RAB3GAP1	Negativibacillus sp000435195	Logistic	28.0997	0.1909	0.031	7.21e-10	++++	29	0	73.9203	Negativibacillus	Ruminococcaceae	Oscillospirales	Clostridia	Bacillota A	Bacteria
rs2597301	3	70909494	C	G	0.3223	FOXP1	Intestinibacter sp900540355	Linear	55.8722	0.0617	0.01	7.236e-10	++++	5.2	0	85.4806	Intestinibacter	Peptostreptococcaceae	Peptostreptococcales	Clostridia	Bacillota A	Bacteria
rs6578516	11	4688445	T	C	0.4831	OR51E1	HGM14224 sp900761905	Logistic	49.3465	0.1523	0.0247	7.243e-10	++++	0	0	84.6878	HGM14224	HGM14224	DTUO25	SHA-98	Bacillota G	Bacteria
rs7117050	11	4687841	T	G	0.5168	OR51E1	HGM14224 sp900761905	Logistic	49.3465	-0.1523	0.0247	7.244e-10	----	0	0	84.6878	HGM14224	HGM14224	DTUO25	SHA-98	Bacillota G	Bacteria
rs10836447	11	4692264	T	G	0.4827	OR51E2	HGM14224 sp900761905	Logistic	49.3465	0.1525	0.0248	7.279e-10	++++	0	0	84.6878	HGM14224	HGM14224	DTUO25	SHA-98	Bacillota G	Bacteria
rs2403508	11	11498965	T	G	0.7175	CSNK2A3	Spyradocola merdavium	Logistic	45.6755	-0.1666	0.0271	7.502e-10	----	0.9	0	84.8185	Spyradocola	UBA1750	Christensenellales	Clostridia	Bacillota A	Bacteria
rs2687197	3	70922320	T	C	0.3166	FOXP1	Clostridium saudiense	Logistic	40.1855	0.1627	0.0264	7.579e-10	++++	0	0	84.6878	Clostridium	Clostridiaceae	Clostridiales	Clostridia	Bacillota A	Bacteria
rs34440469	3	70897294	A	G	0.2914	FOXP1	Intestinibacter sp900540355	Linear	55.8722	0.0637	0.0103	7.583e-10	++-+	41.5	0	80.2805	Intestinibacter	Peptostreptococcaceae	Peptostreptococcales	Clostridia	Bacillota A	Bacteria
rs6500603	16	4497537	C	G	0.7323	DNAJA3	Clostridium saudiense	Logistic	40.1855	0.1724	0.028	7.626e-10	++++	0	0	84.6878	Clostridium	Clostridiaceae	Clostridiales	Clostridia	Bacillota A	Bacteria
rs7194761	16	4522367	T	C	0.7122	HMOX2	GCA-900066495 sp902362365	Logistic	9.99308	0.2658	0.0432	7.678e-10	++++	75.9	33.6616	91.2491	GCA-900066495	Peptostreptococcaceae	Peptostreptococcales	Clostridia	Bacillota A	Bacteria
rs28407950	6	32626348	T	C	0.2969	HLA-DQB1	Pseudoruminococcus massiliensis	Logistic	22.1671	0.201	0.0327	7.707e-10	++++	0	0	84.6878	Pseudoruminococcus	Acutalibacteraceae	Oscillospirales	Clostridia	Bacillota A	Bacteria
rs2149642	20	7014445	T	C	0.7872	BMP2	Pauljensenia bouchesdurhonensis	Logistic	29.2505	-0.1965	0.0319	7.743e-10	----	51.4	0	83.9195	Pauljensenia	Actinomycetaceae	Actinomycetales	Actinomycetia	Actinomycetota	Bacteria
rs677355	9	136146046	A	G	0.3961	SURF6	Limivivens sp900543575	Linear	89.4604	0.0655	0.0106	7.752e-10	++-+	71.5	18.81	89.9795	Limivivens	Lachnospiraceae	Lachnospirales	Clostridia	Bacillota A	Bacteria
rs2270363	16	4526292	A	G	0.2409	HMOX2	Turicibacter sanguinis	Linear	53.88	-0.0672	0.0109	7.817e-10	----	30.8	0	75.0132	Turicibacter	Turicibacteraceae	Haloplasmatales	Bacilli	Bacillota	Bacteria
rs4786493	16	4500122	T	C	0.7021	DNAJA3	Turicibacter sanguinis	Linear	53.88	0.0631	0.0103	7.817e-10	++++	0	0	84.6878	Turicibacter	Turicibacteraceae	Haloplasmatales	Bacilli	Bacillota	Bacteria
rs3820794	2	136505546	T	C	0.8126	UBXN4	Bifidobacterium adolescentis	Linear	89.978	-0.0829	0.0135	7.839e-10	----	0	0	84.6878	Bifidobacterium	Bifidobacteriaceae	Actinomycetales	Actinomycetia	Actinomycetota	Bacteria
rs12927240	16	4596114	A	G	0.7241	CDIP1	Turicibacter sanguinis	Linear	53.88	0.0642	0.0104	7.842e-10	++++	0	0	84.6878	Turicibacter	Turicibacteraceae	Haloplasmatales	Bacilli	Bacillota	Bacteria
rs612169	9	136143442	A	G	0.6037	SURF6	Limivivens sp900543575	Linear	89.4604	-0.0654	0.0106	7.93e-10	--+-	71.2	17.8821	89.901	Limivivens	Lachnospiraceae	Lachnospirales	Clostridia	Bacillota A	Bacteria
rs11639998	16	4527109	T	C	0.2413	HMOX2	Turicibacter sanguinis	Linear	53.88	-0.0671	0.0109	8.025e-10	----	29.4	0	74.1289	Turicibacter	Turicibacteraceae	Haloplasmatales	Bacilli	Bacillota	Bacteria
rs3761680	16	4524060	A	C	0.7124	HMOX2	GCA-900066495 sp902362365	Logistic	9.99308	0.2652	0.0432	8.052e-10	++++	76.5	35.6647	91.4236	GCA-900066495	Peptostreptococcaceae	Peptostreptococcales	Clostridia	Bacillota A	Bacteria
rs62159469	2	77743057	T	C	0.0611	LRRTM4	Ruminococcaceae hMGS.05315	Logistic	51.6969	-0.316	0.0514	8.054e-10	----	0	0	84.6878	unclassified	Ruminococcaceae	Oscillospirales	Clostridia	Bacillota A	Bacteria
rs6500602	16	4497451	T	C	0.2655	DNAJA3	Clostridium saudiense	Logistic	40.1855	-0.1715	0.0279	8.209e-10	----	0	0	84.6878	Clostridium	Clostridiaceae	Clostridiales	Clostridia	Bacillota A	Bacteria
rs10741550	11	11496050	A	C	0.7177	CSNK2A3	Spyradocola merdavium	Logistic	45.6755	-0.1663	0.0271	8.231e-10	----	3.2	0	85.1708	Spyradocola	UBA1750	Christensenellales	Clostridia	Bacillota A	Bacteria
rs17014228	2	77740994	A	T	0.9383	LRRTM4	Ruminococcaceae hMGS.05315	Logistic	51.6969	0.3136	0.0511	8.288e-10	++++	0	0	84.6878	unclassified	Ruminococcaceae	Oscillospirales	Clostridia	Bacillota A	Bacteria
rs12465802	2	136381348	A	G	0.2878	R3HDM1	Copromonas sp000435795	Linear	67.725	-0.0715	0.0117	8.547e-10	----	35.5	0	77.553	Copromonas	Lachnospiraceae	Lachnospirales	Clostridia	Bacillota A	Bacteria
rs4676893	3	70917639	A	T	0.3204	FOXP1	Intestinibacter sp900540355	Linear	55.8722	0.0614	0.01	8.762e-10	++++	11.7	0	86.4747	Intestinibacter	Peptostreptococcaceae	Peptostreptococcales	Clostridia	Bacillota A	Bacteria
rs62159464	2	77732344	T	C	0.9384	LRRTM4	Ruminococcaceae hMGS.05315	Logistic	51.6969	0.3127	0.051	8.795e-10	++++	0	0	84.6878	unclassified	Ruminococcaceae	Oscillospirales	Clostridia	Bacillota A	Bacteria
rs6759321	2	136322676	T	G	0.2639	R3HDM1	Bifidobacterium catenulatum	Logistic	16.13	0.2488	0.0406	8.822e-10	++++	37	0	78.2816	Bifidobacterium	Bifidobacteriaceae	Actinomycetales	Actinomycetia	Actinomycetota	Bacteria
rs6730157	2	135907088	A	G	0.7093	ZRANB3	Copromonas sp000435795	Linear	67.725	0.0707	0.0115	8.845e-10	++++	42.9	0	80.857	Copromonas	Lachnospiraceae	Lachnospirales	Clostridia	Bacillota A	Bacteria
rs676996	9	136146077	T	G	0.6038	SURF6	Limivivens sp900543575	Linear	89.4604	-0.0652	0.0106	8.922e-10	--+-	71.7	19.4208	90.0311	Limivivens	Lachnospiraceae	Lachnospirales	Clostridia	Bacillota A	Bacteria
rs34603408	3	70981115	A	G	0.3122	FOXP1	Clostridium saudiense	Logistic	40.1855	0.1652	0.027	9.073e-10	++++	0	0	84.6878	Clostridium	Clostridiaceae	Clostridiales	Clostridia	Bacillota A	Bacteria
rs8176645	9	136149098	A	T	0.3888	SURF6	Mediterraneibacter torques	Linear	86.932	0.0669	0.0109	9.089e-10	++++	24.8	0	88.4833	Mediterraneibacter	Lachnospiraceae	Lachnospirales	Clostridia	Bacillota A	Bacteria
rs2687199	3	70924971	A	G	0.6612	FOXP1	Clostridium saudiense	Logistic	40.1855	-0.1595	0.026	9.09e-10	----	0	0	84.6878	Clostridium	Clostridiaceae	Clostridiales	Clostridia	Bacillota A	Bacteria
rs527210	9	136146431	T	C	0.3954	SURF6	Limivivens sp900543575	Linear	89.4604	0.0653	0.0107	9.135e-10	++-+	71.8	19.9108	90.0726	Limivivens	Lachnospiraceae	Lachnospirales	Clostridia	Bacillota A	Bacteria
rs676457	9	136146227	A	T	0.6038	SURF6	Limivivens sp900543575	Linear	89.4604	-0.0652	0.0106	9.203e-10	--+-	71.6	19.3485	90.025	Limivivens	Lachnospiraceae	Lachnospirales	Clostridia	Bacillota A	Bacteria
rs7195361	16	4530806	A	T	0.2753	HMOX2	GCA-900066495 sp902362365	Logistic	9.99308	-0.2689	0.0439	9.285e-10	----	70.8	16.5615	89.7894	GCA-900066495	Peptostreptococcaceae	Peptostreptococcales	Clostridia	Bacillota A	Bacteria
rs62159467	2	77737204	T	C	0.9382	LRRTM4	Ruminococcaceae hMGS.05315	Logistic	51.6969	0.3123	0.051	9.32e-10	++++	0	0	84.6878	unclassified	Ruminococcaceae	Oscillospirales	Clostridia	Bacillota A	Bacteria
rs505922	9	136149229	T	C	0.6041	SURF6	Limivivens sp900543575	Linear	89.4604	-0.0651	0.0106	9.421e-10	--+-	71.3	18.2997	89.9363	Limivivens	Lachnospiraceae	Lachnospirales	Clostridia	Bacillota A	Bacteria
rs4786485	16	4423368	T	C	0.1983	VASN	Turicibacter sanguinis	Linear	53.88	-0.0739	0.0121	9.499e-10	----	0	0	84.6878	Turicibacter	Turicibacteraceae	Haloplasmatales	Bacilli	Bacillota	Bacteria
rs1446585	2	136407479	A	G	0.745	R3HDM1	Bifidobacterium catenulatum	Logistic	16.13	-0.2471	0.0404	9.574e-10	----	45	0	81.6619	Bifidobacterium	Bifidobacteriaceae	Actinomycetales	Actinomycetia	Actinomycetota	Bacteria
rs7608980	2	136636909	A	G	0.0794	MCM6	Bifidobacterium adolescentis	Linear	89.978	0.1172	0.0192	9.585e-10	++++	0	0	84.6878	Bifidobacterium	Bifidobacteriaceae	Actinomycetales	Actinomycetia	Actinomycetota	Bacteria
rs16832138	2	136637350	A	G	0.0794	MCM6	Bifidobacterium adolescentis	Linear	89.978	0.1172	0.0192	9.657e-10	++++	0	0	84.6878	Bifidobacterium	Bifidobacteriaceae	Actinomycetales	Actinomycetia	Actinomycetota	Bacteria
rs1522554	3	70913293	C	G	0.3281	FOXP1	Clostridium saudiense	Logistic	40.1855	0.1601	0.0262	9.681e-10	++++	0	0	84.6878	Clostridium	Clostridiaceae	Clostridiales	Clostridia	Bacillota A	Bacteria
rs582094	9	136145484	A	T	0.605	SURF6	Limivivens sp900543575	Linear	89.4604	-0.0651	0.0106	9.819e-10	--+-	70.3	14.9356	89.6521	Limivivens	Lachnospiraceae	Lachnospirales	Clostridia	Bacillota A	Bacteria
rs62037617	16	4435163	C	G	0.7411	VASN	Clostridium saudiense	Logistic	40.1855	0.1748	0.0286	9.936e-10	++++	0	0	84.6878	Clostridium	Clostridiaceae	Clostridiales	Clostridia	Bacillota A	Bacteria
rs13339488	16	4469400	T	C	0.7308	CORO7-PAM16	Clostridium saudiense	Logistic	40.1855	0.1722	0.0282	9.937e-10	++++	0	0	84.6878	Clostridium	Clostridiaceae	Clostridiales	Clostridia	Bacillota A	Bacteria
rs10504255	8	59398461	A	G	0.6587	CYP7A1	Enterocloster sp001517625	Logistic	17.3835	0.201	0.0329	9.947e-10	++++	34.7	0	77.1504	Enterocloster	Lachnospiraceae	Lachnospirales	Clostridia	Bacillota A	Bacteria
rs62039173	16	4463846	A	G	0.7329	CORO7-PAM16	Clostridium saudiense	Logistic	40.1855	0.1729	0.0283	9.947e-10	++++	0	0	84.6878	Clostridium	Clostridiaceae	Clostridiales	Clostridia	Bacillota A	Bacteria
rs507666	9	136149399	A	G	0.2236	SURF6	Faecalibacterium longum	Linear	96.6137	0.078	0.0128	1.005e-09	++++	10.4	0	86.2788	Faecalibacterium	Ruminococcaceae	Oscillospirales	Clostridia	Bacillota A	Bacteria
rs56067372	2	136637622	T	C	0.0794	MCM6	Bifidobacterium adolescentis	Linear	89.978	0.1171	0.0192	1.017e-09	++++	0	0	84.6878	Bifidobacterium	Bifidobacteriaceae	Actinomycetales	Actinomycetia	Actinomycetota	Bacteria
rs687670	2	136740900	T	C	0.7712	DARS	Negativibacillus sp000435195	Logistic	28.0997	0.1975	0.0323	1.022e-09	++++	0	0	84.6878	Negativibacillus	Ruminococcaceae	Oscillospirales	Clostridia	Bacillota A	Bacteria
rs34859157	7	100545247	T	C	0.8136	MUC3A	Coprobacillus cateniformis	Logistic	26.9335	0.2336	0.0383	1.037e-09	++++	0	0	84.6878	Coprobacillus	Coprobacillaceae	Erysipelotrichales	Bacilli	Bacillota	Bacteria
rs2874834	2	136485280	A	G	0.7977	R3HDM1	Bifidobacterium adolescentis	Linear	89.978	-0.0814	0.0133	1.047e-09	----	0	0	84.6878	Bifidobacterium	Bifidobacteriaceae	Actinomycetales	Actinomycetia	Actinomycetota	Bacteria
rs935613	2	136022798	T	C	0.2156	RAB3GAP1	Bifidobacterium adolescentis	Linear	89.978	0.0776	0.0127	1.054e-09	++++	0	0	84.6878	Bifidobacterium	Bifidobacteriaceae	Actinomycetales	Actinomycetia	Actinomycetota	Bacteria
rs11690363	2	77736413	A	G	0.0617	LRRTM4	Ruminococcaceae hMGS.05315	Logistic	51.6969	-0.3112	0.051	1.069e-09	----	0	0	84.6878	unclassified	Ruminococcaceae	Oscillospirales	Clostridia	Bacillota A	Bacteria
rs692854	19	49209464	A	C	0.4694	FUT2	Mediterraneibacter torques	Linear	86.932	-0.0632	0.0104	1.071e-09	--+-	60.1	0	86.6772	Mediterraneibacter	Lachnospiraceae	Lachnospirales	Clostridia	Bacillota A	Bacteria
rs7018333	8	59402570	A	G	0.3349	CYP7A1	Enterocloster sp001517625	Logistic	17.3835	-0.2022	0.0332	1.073e-09	----	36.8	0	78.2192	Enterocloster	Lachnospiraceae	Lachnospirales	Clostridia	Bacillota A	Bacteria
rs4786505	16	4537893	A	G	0.7134	NMRAL1	GCA-900066495 sp902362365	Logistic	9.99308	0.263	0.0431	1.073e-09	++++	75.2	31.4186	91.0549	GCA-900066495	Peptostreptococcaceae	Peptostreptococcales	Clostridia	Bacillota A	Bacteria
rs886858	16	4422122	A	G	0.1984	VASN	Turicibacter sanguinis	Linear	53.88	-0.0737	0.0121	1.075e-09	----	0	0	84.6878	Turicibacter	Turicibacteraceae	Haloplasmatales	Bacilli	Bacillota	Bacteria
rs6730157	2	135907088	A	G	0.7085	ZRANB3	Negativibacillus sp000435195	Logistic	28.0997	0.1889	0.031	1.079e-09	++++	28.7	0	73.6815	Negativibacillus	Ruminococcaceae	Oscillospirales	Clostridia	Bacillota A	Bacteria
rs62159465	2	77733751	C	G	0.9383	LRRTM4	Ruminococcaceae hMGS.05315	Logistic	51.6969	0.311	0.051	1.08e-09	++++	0	0	84.6878	unclassified	Ruminococcaceae	Oscillospirales	Clostridia	Bacillota A	Bacteria
rs13068175	3	70925604	A	G	0.2992	FOXP1	Intestinibacter sp900540355	Linear	55.8722	0.0621	0.0102	1.082e-09	++++	3.8	0	85.2633	Intestinibacter	Peptostreptococcaceae	Peptostreptococcales	Clostridia	Bacillota A	Bacteria
rs62404084	6	32603321	T	C	0.2238	HLA-DQA1	Agathobacter sp000434275	Logistic	42.2228	0.1878	0.0308	1.085e-09	++++	0	0	84.6878	Agathobacter	Lachnospiraceae	Lachnospirales	Clostridia	Bacillota A	Bacteria
rs12465802	2	136381348	A	G	0.2886	R3HDM1	Negativibacillus sp000435195	Logistic	28.0997	-0.1909	0.0313	1.092e-09	----	0	0	84.6878	Negativibacillus	Ruminococcaceae	Oscillospirales	Clostridia	Bacillota A	Bacteria
rs10928545	2	136501840	A	G	0.1908	UBXN4	Bifidobacterium adolescentis	Linear	89.978	0.0825	0.0135	1.099e-09	++++	0	0	84.6878	Bifidobacterium	Bifidobacteriaceae	Actinomycetales	Actinomycetia	Actinomycetota	Bacteria
rs2160567	16	4535557	T	C	0.7131	NMRAL1	GCA-900066495 sp902362365	Logistic	9.99308	0.263	0.0432	1.101e-09	++++	75.1	30.8332	91.0043	GCA-900066495	Peptostreptococcaceae	Peptostreptococcales	Clostridia	Bacillota A	Bacteria
rs554833	9	136147160	T	C	0.3961	SURF6	Limivivens sp900543575	Linear	89.4604	0.0649	0.0106	1.102e-09	++-+	71.3	18.3333	89.9392	Limivivens	Lachnospiraceae	Lachnospirales	Clostridia	Bacillota A	Bacteria
rs2404546	16	4479734	C	G	0.2704	DNAJA3	Clostridium saudiense	Logistic	40.1855	-0.171	0.0281	1.103e-09	----	0	0	84.6878	Clostridium	Clostridiaceae	Clostridiales	Clostridia	Bacillota A	Bacteria
rs9929475	16	4540885	A	G	0.2858	NMRAL1	GCA-900066495 sp902362365	Logistic	9.99308	-0.263	0.0432	1.11e-09	----	76	33.9998	91.2785	GCA-900066495	Peptostreptococcaceae	Peptostreptococcales	Clostridia	Bacillota A	Bacteria
rs1375131	2	135954797	T	C	0.7077	RAB3GAP1	Copromonas sp000435795	Linear	67.725	0.0703	0.0115	1.133e-09	++++	43.7	0	81.1507	Copromonas	Lachnospiraceae	Lachnospirales	Clostridia	Bacillota A	Bacteria
rs182549	2	136616754	T	C	0.7206	MCM6	Dysosmobacter excrementavium	Logistic	21.65	-0.2091	0.0343	1.133e-09	----	0	0	84.6878	Dysosmobacter	Oscillospiraceae	Oscillospirales	Clostridia	Bacillota A	Bacteria
rs674302	9	136146664	A	T	0.3961	SURF6	Limivivens sp900543575	Linear	89.4604	0.0648	0.0106	1.135e-09	++-+	71.3	18.0467	89.9149	Limivivens	Lachnospiraceae	Lachnospirales	Clostridia	Bacillota A	Bacteria
rs9926114	16	4478322	C	G	0.2703	DNAJA3	Clostridium saudiense	Logistic	40.1855	-0.1708	0.0281	1.142e-09	----	0	0	84.6878	Clostridium	Clostridiaceae	Clostridiales	Clostridia	Bacillota A	Bacteria
rs55939215	16	4541390	C	G	0.2861	NMRAL1	GCA-900066495 sp902362365	Logistic	9.99308	-0.2627	0.0431	1.144e-09	----	75.3	31.6616	91.0758	GCA-900066495	Peptostreptococcaceae	Peptostreptococcales	Clostridia	Bacillota A	Bacteria
rs309125	2	136643555	T	C	0.2265	MCM6	Negativibacillus sp000435195	Logistic	28.0997	-0.1981	0.0325	1.15e-09	----	0	0	84.6878	Negativibacillus	Ruminococcaceae	Oscillospirales	Clostridia	Bacillota A	Bacteria
rs3117105	6	32343714	T	C	0.2987	C6orf10	Butyribacter hominis	Logistic	27.2382	-0.1821	0.0299	1.152e-09	----	0	0	84.6878	Butyribacter	Lachnospiraceae	Lachnospirales	Clostridia	Bacillota A	Bacteria
rs62483689	7	100547485	A	G	0.8137	MUC3A	Coprobacillus cateniformis	Logistic	26.9335	0.2329	0.0383	1.156e-09	++++	0	0	84.6878	Coprobacillus	Coprobacillaceae	Erysipelotrichales	Bacilli	Bacillota	Bacteria
rs62257174	3	70948149	A	G	0.3154	FOXP1	Clostridium saudiense	Logistic	40.1855	0.1609	0.0264	1.159e-09	++++	0	0	84.6878	Clostridium	Clostridiaceae	Clostridiales	Clostridia	Bacillota A	Bacteria
rs11685687	2	77724606	A	T	0.0615	LRRTM4	Ruminococcaceae hMGS.05315	Logistic	51.6969	-0.3108	0.0511	1.162e-09	----	0	0	84.6878	unclassified	Ruminococcaceae	Oscillospirales	Clostridia	Bacillota A	Bacteria
rs12443748	16	4541831	T	C	0.7163	NMRAL1	GCA-900066495 sp902362365	Logistic	9.99308	0.2636	0.0433	1.17e-09	++++	76.8	36.4904	91.4959	GCA-900066495	Peptostreptococcaceae	Peptostreptococcales	Clostridia	Bacillota A	Bacteria
rs3754686	2	136603276	T	C	0.2244	MCM6	Negativibacillus sp000435195	Logistic	28.0997	-0.1988	0.0327	1.172e-09	----	19.6	0	87.6872	Negativibacillus	Ruminococcaceae	Oscillospirales	Clostridia	Bacillota A	Bacteria
rs584768	19	49213284	A	G	0.4722	MAMSTR	Mediterraneibacter torques	Linear	86.932	-0.0632	0.0104	1.172e-09	----	41.3	0	80.1996	Mediterraneibacter	Lachnospiraceae	Lachnospirales	Clostridia	Bacillota A	Bacteria
rs3747585	16	4519140	C	G	0.2413	HMOX2	Turicibacter sanguinis	Linear	53.88	-0.0665	0.0109	1.18e-09	----	32.6	0	76.0246	Turicibacter	Turicibacteraceae	Haloplasmatales	Bacilli	Bacillota	Bacteria
rs4238849	16	4538114	A	G	0.7135	NMRAL1	GCA-900066495 sp902362365	Logistic	9.99308	0.2623	0.0431	1.187e-09	++++	75.1	31.0532	91.0233	GCA-900066495	Peptostreptococcaceae	Peptostreptococcales	Clostridia	Bacillota A	Bacteria
rs7202910	16	4518948	A	T	0.7592	HMOX2	Turicibacter sanguinis	Linear	53.88	0.0665	0.0109	1.197e-09	++++	31.7	0	75.5584	Turicibacter	Turicibacteraceae	Haloplasmatales	Bacilli	Bacillota	Bacteria
rs72811297	2	77723133	T	C	0.0615	LRRTM4	Ruminococcaceae hMGS.05315	Logistic	51.6969	-0.3105	0.0511	1.199e-09	----	0	0	84.6878	unclassified	Ruminococcaceae	Oscillospirales	Clostridia	Bacillota A	Bacteria
rs60274701	2	136565328	A	G	0.0749	LCT	Bifidobacterium adolescentis	Linear	89.978	0.1188	0.0196	1.208e-09	++++	0	0	84.6878	Bifidobacterium	Bifidobacteriaceae	Actinomycetales	Actinomycetia	Actinomycetota	Bacteria
rs6085837	20	7027661	C	G	0.2176	BMP2	Pauljensenia bouchesdurhonensis	Logistic	29.2505	0.1957	0.0322	1.213e-09	++++	34.5	0	77.07	Pauljensenia	Actinomycetaceae	Actinomycetales	Actinomycetia	Actinomycetota	Bacteria
rs6776545	3	70923584	A	G	0.6914	FOXP1	Intestinibacter sp900540355	Linear	55.8722	-0.0613	0.0101	1.213e-09	----	4.9	0	85.4305	Intestinibacter	Peptostreptococcaceae	Peptostreptococcales	Clostridia	Bacillota A	Bacteria
rs2699491	3	70909039	T	C	0.6708	FOXP1	Clostridium saudiense	Logistic	40.1855	-0.1589	0.0261	1.215e-09	----	0	0	84.6878	Clostridium	Clostridiaceae	Clostridiales	Clostridia	Bacillota A	Bacteria
rs12616520	2	136516748	A	T	0.1878	UBXN4	Bifidobacterium adolescentis	Linear	89.978	0.0819	0.0135	1.217e-09	++++	0	0	84.6878	Bifidobacterium	Bifidobacteriaceae	Actinomycetales	Actinomycetia	Actinomycetota	Bacteria
rs4786498	16	4518558	A	G	0.2409	HMOX2	Turicibacter sanguinis	Linear	53.88	-0.0664	0.0109	1.219e-09	----	31.6	0	75.4805	Turicibacter	Turicibacteraceae	Haloplasmatales	Bacilli	Bacillota	Bacteria
rs7204827	16	4467533	T	C	0.7319	CORO7-PAM16	Clostridium saudiense	Logistic	40.1855	0.1716	0.0282	1.239e-09	++++	0	0	84.6878	Clostridium	Clostridiaceae	Clostridiales	Clostridia	Bacillota A	Bacteria
rs4786497	16	4518458	A	G	0.2409	HMOX2	Turicibacter sanguinis	Linear	53.88	-0.0664	0.0109	1.254e-09	----	31.8	0	75.5984	Turicibacter	Turicibacteraceae	Haloplasmatales	Bacilli	Bacillota	Bacteria
rs3769005	2	136603366	C	G	0.2243	MCM6	Negativibacillus sp000435195	Logistic	28.0997	-0.1985	0.0327	1.256e-09	----	21.3	0	87.9529	Negativibacillus	Ruminococcaceae	Oscillospirales	Clostridia	Bacillota A	Bacteria
rs11645519	16	4538989	A	G	0.7136	NMRAL1	GCA-900066495 sp902362365	Logistic	9.99308	0.2619	0.0431	1.257e-09	++++	75	30.6279	90.9866	GCA-900066495	Peptostreptococcaceae	Peptostreptococcales	Clostridia	Bacillota A	Bacteria
rs281386	19	49217305	A	G	0.6446	MAMSTR	Clostridium sp900540255	Logistic	36.2701	-0.1594	0.0262	1.257e-09	----	0	0	84.6878	Clostridium	Clostridiaceae	Clostridiales	Clostridia	Bacillota A	Bacteria
rs4738684	8	59393273	A	G	0.3424	CYP7A1	Enterocloster sp001517625	Logistic	17.3835	-0.1992	0.0328	1.261e-09	----	35.6	0	77.6275	Enterocloster	Lachnospiraceae	Lachnospirales	Clostridia	Bacillota A	Bacteria
rs4954513	2	136628380	A	G	0.0794	MCM6	Bifidobacterium adolescentis	Linear	89.978	0.1162	0.0191	1.287e-09	++++	0	0	84.6878	Bifidobacterium	Bifidobacteriaceae	Actinomycetales	Actinomycetia	Actinomycetota	Bacteria
rs3117098	6	32358513	A	G	0.702	BTNL2	Butyribacter hominis	Logistic	27.2382	0.1817	0.0299	1.304e-09	++++	0	0	84.6878	Butyribacter	Lachnospiraceae	Lachnospirales	Clostridia	Bacillota A	Bacteria
rs2304634	16	4500544	T	C	0.7101	DNAJA3	GCA-900066495 sp902362365	Logistic	9.99308	0.262	0.0432	1.318e-09	++++	77.7	39.4478	91.7564	GCA-900066495	Peptostreptococcaceae	Peptostreptococcales	Clostridia	Bacillota A	Bacteria
rs62039231	16	4519548	A	G	0.2749	HMOX2	GCA-900066495 sp902362365	Logistic	9.99308	-0.2668	0.044	1.32e-09	----	70	13.6918	89.5471	GCA-900066495	Peptostreptococcaceae	Peptostreptococcales	Clostridia	Bacillota A	Bacteria
rs62162645	2	77713078	A	G	0.0616	LRRTM4	Ruminococcaceae hMGS.05315	Logistic	51.6969	-0.3101	0.0511	1.321e-09	----	0	0	84.6878	unclassified	Ruminococcaceae	Oscillospirales	Clostridia	Bacillota A	Bacteria
rs10504255	8	59398461	A	G	0.6586	CYP7A1	Schaedlerella glycyrrhizinilytica A	Logistic	31.6775	0.1644	0.0271	1.331e-09	++++	16.8	0	87.2536	Schaedlerella	Lachnospiraceae	Lachnospirales	Clostridia	Bacillota A	Bacteria
rs232115	17	63681170	A	G	0.496	CTD-2535L24.2	Pauljensenia sp000278725	Linear	76.1766	0.0602	0.0099	1.34e-09	++++	0	0	84.6878	Pauljensenia	Actinomycetaceae	Actinomycetales	Actinomycetia	Actinomycetota	Bacteria
rs3747600	16	4586222	A	G	0.2774	CDIP1	GCA-900066495 sp902362365	Logistic	9.99308	-0.2648	0.0437	1.352e-09	----	72.7	22.9959	90.3342	GCA-900066495	Peptostreptococcaceae	Peptostreptococcales	Clostridia	Bacillota A	Bacteria
rs4954490	2	136608231	A	G	0.7756	MCM6	Negativibacillus sp000435195	Logistic	28.0997	0.198	0.0327	1.354e-09	++++	22.2	0	88.0945	Negativibacillus	Ruminococcaceae	Oscillospirales	Clostridia	Bacillota A	Bacteria
rs309180	2	136614255	A	G	0.771	MCM6	Negativibacillus sp000435195	Logistic	28.0997	0.197	0.0325	1.359e-09	++++	1.9	0	84.975	Negativibacillus	Ruminococcaceae	Oscillospirales	Clostridia	Bacillota A	Bacteria
rs10107182	8	59392737	T	C	0.6574	CYP7A1	Enterocloster sp001517625	Logistic	17.3835	0.1988	0.0328	1.359e-09	++++	35.8	0	77.7067	Enterocloster	Lachnospiraceae	Lachnospirales	Clostridia	Bacillota A	Bacteria
rs80190024	2	77714795	T	C	0.0615	LRRTM4	Ruminococcaceae hMGS.05315	Logistic	51.6969	-0.31	0.0512	1.36e-09	----	0	0	84.6878	unclassified	Ruminococcaceae	Oscillospirales	Clostridia	Bacillota A	Bacteria
rs9297994	8	59392324	A	G	0.6574	CYP7A1	Enterocloster sp001517625	Logistic	17.3835	0.1988	0.0328	1.363e-09	++++	35.7	0	77.6695	Enterocloster	Lachnospiraceae	Lachnospirales	Clostridia	Bacillota A	Bacteria
rs1898737	16	4518205	A	G	0.759	HMOX2	Turicibacter sanguinis	Linear	53.88	0.0663	0.0109	1.364e-09	++++	32.6	0	76.0326	Turicibacter	Turicibacteraceae	Haloplasmatales	Bacilli	Bacillota	Bacteria
rs281378	19	49214066	A	G	0.3715	MAMSTR	Clostridium sp900540255	Logistic	36.2701	0.1574	0.026	1.376e-09	++++	0	0	84.6878	Clostridium	Clostridiaceae	Clostridiales	Clostridia	Bacillota A	Bacteria
rs56263017	2	136624919	T	C	0.9206	MCM6	Bifidobacterium adolescentis	Linear	89.978	-0.116	0.0191	1.383e-09	----	0	0	84.6878	Bifidobacterium	Bifidobacteriaceae	Actinomycetales	Actinomycetia	Actinomycetota	Bacteria
rs9287442	2	136522710	A	G	0.1878	UBXN4	Bifidobacterium adolescentis	Linear	89.978	0.0816	0.0135	1.383e-09	++++	0	0	84.6878	Bifidobacterium	Bifidobacteriaceae	Actinomycetales	Actinomycetia	Actinomycetota	Bacteria
rs11677111	2	77747669	T	C	0.0609	LRRTM4	Ruminococcaceae hMGS.05315	Logistic	51.6969	-0.3132	0.0517	1.386e-09	----	0	0	84.6878	unclassified	Ruminococcaceae	Oscillospirales	Clostridia	Bacillota A	Bacteria
rs3129952	6	32359763	C	G	0.702	BTNL2	Butyribacter hominis	Logistic	27.2382	0.1814	0.03	1.388e-09	++++	0	0	84.6878	Butyribacter	Lachnospiraceae	Lachnospirales	Clostridia	Bacillota A	Bacteria
rs3769002	2	136626004	T	C	0.9206	MCM6	Bifidobacterium adolescentis	Linear	89.978	-0.116	0.0191	1.39e-09	----	0	0	84.6878	Bifidobacterium	Bifidobacteriaceae	Actinomycetales	Actinomycetia	Actinomycetota	Bacteria
rs2638282	19	49213833	A	G	0.472	MAMSTR	Mediterraneibacter torques	Linear	86.932	-0.0629	0.0104	1.4e-09	----	40.9	0	80.0334	Mediterraneibacter	Lachnospiraceae	Lachnospirales	Clostridia	Bacillota A	Bacteria
rs4785967	16	4523208	A	G	0.7238	HMOX2	GCA-900066495 sp902362365	Logistic	9.99308	0.2664	0.044	1.402e-09	++++	69.4	11.6925	89.3784	GCA-900066495	Peptostreptococcaceae	Peptostreptococcales	Clostridia	Bacillota A	Bacteria
rs632632	2	136638216	T	C	0.7732	MCM6	Negativibacillus sp000435195	Logistic	28.0997	0.1967	0.0325	1.411e-09	++++	7.6	0	85.8497	Negativibacillus	Ruminococcaceae	Oscillospirales	Clostridia	Bacillota A	Bacteria
rs281381	19	49214748	T	C	0.6448	MAMSTR	Clostridium sp900540255	Logistic	36.2701	-0.1588	0.0262	1.422e-09	----	0	0	84.6878	Clostridium	Clostridiaceae	Clostridiales	Clostridia	Bacillota A	Bacteria
rs4954276	2	136402117	A	G	0.789	R3HDM1	Negativibacillus sp000435195	Logistic	28.0997	0.2009	0.0332	1.426e-09	++++	0	0	84.6878	Negativibacillus	Ruminococcaceae	Oscillospirales	Clostridia	Bacillota A	Bacteria
rs529565	9	136149500	T	C	0.6043	SURF6	Limivivens sp900543575	Linear	89.4604	-0.0645	0.0107	1.429e-09	--+-	71.5	19.051	89.9998	Limivivens	Lachnospiraceae	Lachnospirales	Clostridia	Bacillota A	Bacteria
rs6416094	11	11499176	T	C	0.2826	CSNK2A3	Spyradocola merdavium	Logistic	45.6755	0.1638	0.0271	1.433e-09	++++	0.9	0	84.8288	Spyradocola	UBA1750	Christensenellales	Clostridia	Bacillota A	Bacteria
rs4785966	16	4518754	A	G	0.241	HMOX2	Turicibacter sanguinis	Linear	53.88	-0.0661	0.0109	1.439e-09	----	30.6	0	74.8875	Turicibacter	Turicibacteraceae	Haloplasmatales	Bacilli	Bacillota	Bacteria
rs2031930	20	7027080	T	G	0.7825	BMP2	Pauljensenia bouchesdurhonensis	Logistic	29.2505	-0.1948	0.0322	1.441e-09	----	37.4	0	78.4684	Pauljensenia	Actinomycetaceae	Actinomycetales	Actinomycetia	Actinomycetota	Bacteria
rs13404551	2	136721995	T	C	0.7711	DARS	Negativibacillus sp000435195	Logistic	28.0997	0.1953	0.0323	1.447e-09	++++	0	0	84.6878	Negativibacillus	Ruminococcaceae	Oscillospirales	Clostridia	Bacillota A	Bacteria
rs9268893	6	32431927	T	C	0.4792	HLA-DRA	Agathobacter sp000434275	Logistic	42.2228	-0.1717	0.0284	1.461e-09	----	16.5	0	87.2108	Agathobacter	Lachnospiraceae	Lachnospirales	Clostridia	Bacillota A	Bacteria
rs17761816	16	4548832	C	G	0.2857	NMRAL1	GCA-900066495 sp902362365	Logistic	9.99308	-0.2606	0.0431	1.468e-09	----	76.2	34.5124	91.3231	GCA-900066495	Peptostreptococcaceae	Peptostreptococcales	Clostridia	Bacillota A	Bacteria
rs111639583	20	45703747	T	C	0.8138	EYA2	CAG-115 sp003531585	Linear	61.6412	0.0744	0.0123	1.472e-09	++++	65.8	44.9758	92.2519	CAG-115	Ruminococcaceae	Oscillospirales	Clostridia	Bacillota A	Bacteria
rs11695329	2	77709759	A	C	0.0614	LRRTM4	Ruminococcaceae hMGS.05315	Logistic	51.6969	-0.3096	0.0512	1.489e-09	----	0	0	84.6878	unclassified	Ruminococcaceae	Oscillospirales	Clostridia	Bacillota A	Bacteria
rs3129948	6	32354644	A	C	0.7019	BTNL2	Butyribacter hominis	Logistic	27.2382	0.1811	0.03	1.491e-09	++++	0	0	84.6878	Butyribacter	Lachnospiraceae	Lachnospirales	Clostridia	Bacillota A	Bacteria
rs7597037	2	77709906	A	G	0.0614	LRRTM4	Ruminococcaceae hMGS.05315	Logistic	51.6969	-0.3095	0.0512	1.494e-09	----	0	0	84.6878	unclassified	Ruminococcaceae	Oscillospirales	Clostridia	Bacillota A	Bacteria
rs2452170	19	49213504	A	G	0.4719	MAMSTR	Mediterraneibacter torques	Linear	86.932	-0.0628	0.0104	1.5e-09	----	40	0	79.6328	Mediterraneibacter	Lachnospiraceae	Lachnospirales	Clostridia	Bacillota A	Bacteria
rs1522552	3	70907252	A	G	0.3193	FOXP1	Clostridium saudiense	Logistic	40.1855	0.1596	0.0264	1.511e-09	++++	0	0	84.6878	Clostridium	Clostridiaceae	Clostridiales	Clostridia	Bacillota A	Bacteria
rs4786502	16	4537104	T	C	0.2745	NMRAL1	GCA-900066495 sp902362365	Logistic	9.99308	-0.2655	0.0439	1.512e-09	----	69.7	12.6772	89.4615	GCA-900066495	Peptostreptococcaceae	Peptostreptococcales	Clostridia	Bacillota A	Bacteria
rs2140132	3	70984347	A	G	0.3246	FOXP1	Clostridium saudiense	Logistic	40.1855	0.1616	0.0267	1.513e-09	++++	0	0	84.6878	Clostridium	Clostridiaceae	Clostridiales	Clostridia	Bacillota A	Bacteria
rs9938228	16	4530597	T	C	0.2413	HMOX2	Turicibacter sanguinis	Linear	53.88	-0.0659	0.0109	1.522e-09	----	27.4	0	72.8077	Turicibacter	Turicibacteraceae	Haloplasmatales	Bacilli	Bacillota	Bacteria
rs7204624	16	4459834	A	G	0.2116	CORO7-PAM16	Turicibacter sanguinis	Linear	53.88	-0.0697	0.0115	1.534e-09	----	22.4	0	88.1171	Turicibacter	Turicibacteraceae	Haloplasmatales	Bacilli	Bacillota	Bacteria
rs3129954	6	32365580	A	G	0.2979	BTNL2	Butyribacter hominis	Logistic	27.2382	-0.1809	0.0299	1.536e-09	----	0	0	84.6878	Butyribacter	Lachnospiraceae	Lachnospirales	Clostridia	Bacillota A	Bacteria
rs7205189	16	4460114	A	G	0.2141	CORO7-PAM16	Turicibacter sanguinis	Linear	53.88	-0.0696	0.0115	1.548e-09	----	29.9	0	74.4807	Turicibacter	Turicibacteraceae	Haloplasmatales	Bacilli	Bacillota	Bacteria
rs872151	2	136556805	T	C	0.076	LCT	Bifidobacterium adolescentis	Linear	89.978	0.1174	0.0194	1.55e-09	++++	0	0	84.6878	Bifidobacterium	Bifidobacteriaceae	Actinomycetales	Actinomycetia	Actinomycetota	Bacteria
rs3117108	6	32342822	C	G	0.299	C6orf10	Butyribacter hominis	Logistic	27.2382	-0.1805	0.0299	1.557e-09	----	0	0	84.6878	Butyribacter	Lachnospiraceae	Lachnospirales	Clostridia	Bacillota A	Bacteria
rs10202489	2	136494186	A	G	0.7862	UBXN4	Negativibacillus sp000435195	Logistic	28.0997	0.2032	0.0336	1.564e-09	++++	6	0	85.6048	Negativibacillus	Ruminococcaceae	Oscillospirales	Clostridia	Bacillota A	Bacteria
rs3129946	6	32346772	A	G	0.2983	C6orf10	Butyribacter hominis	Logistic	27.2382	-0.1807	0.0299	1.564e-09	----	0	0	84.6878	Butyribacter	Lachnospiraceae	Lachnospirales	Clostridia	Bacillota A	Bacteria
rs17007949	3	70920041	C	G	0.3165	FOXP1	Clostridium saudiense	Logistic	40.1855	0.1592	0.0264	1.573e-09	++++	0	0	84.6878	Clostridium	Clostridiaceae	Clostridiales	Clostridia	Bacillota A	Bacteria
rs584226	2	136641382	T	C	0.9202	MCM6	Bifidobacterium adolescentis	Linear	89.978	-0.1155	0.0191	1.584e-09	----	0	0	84.6878	Bifidobacterium	Bifidobacteriaceae	Actinomycetales	Actinomycetia	Actinomycetota	Bacteria
rs6500607	16	4503631	T	C	0.7109	DNAJA3	GCA-900066495 sp902362365	Logistic	9.99308	0.2608	0.0432	1.588e-09	++++	76.4	35.3573	91.3967	GCA-900066495	Peptostreptococcaceae	Peptostreptococcales	Clostridia	Bacillota A	Bacteria
rs9297994	8	59392324	A	G	0.6572	CYP7A1	Schaedlerella glycyrrhizinilytica A	Logistic	31.6775	0.163	0.027	1.59e-09	++++	0	0	84.6878	Schaedlerella	Lachnospiraceae	Lachnospirales	Clostridia	Bacillota A	Bacteria
rs4738684	8	59393273	A	G	0.3426	CYP7A1	Schaedlerella glycyrrhizinilytica A	Logistic	31.6775	-0.163	0.027	1.591e-09	----	0	0	84.6878	Schaedlerella	Lachnospiraceae	Lachnospirales	Clostridia	Bacillota A	Bacteria
rs3213871	2	136615222	T	C	0.0789	MCM6	Bifidobacterium adolescentis	Linear	89.978	0.116	0.0192	1.597e-09	++++	0	0	84.6878	Bifidobacterium	Bifidobacteriaceae	Actinomycetales	Actinomycetia	Actinomycetota	Bacteria
rs4786495	16	4509825	A	G	0.7128	NMRAL1	GCA-900066495 sp902362365	Logistic	9.99308	0.261	0.0433	1.605e-09	++++	75.1	31.047	91.0228	GCA-900066495	Peptostreptococcaceae	Peptostreptococcales	Clostridia	Bacillota A	Bacteria
rs736685	16	4508606	T	C	0.2873	DNAJA3	GCA-900066495 sp902362365	Logistic	9.99308	-0.2612	0.0433	1.614e-09	----	76.7	36.2514	91.4749	GCA-900066495	Peptostreptococcaceae	Peptostreptococcales	Clostridia	Bacillota A	Bacteria
rs4954279	2	136409073	A	G	0.2109	R3HDM1	Negativibacillus sp000435195	Logistic	28.0997	-0.2003	0.0332	1.623e-09	----	0.4	0	84.749	Negativibacillus	Ruminococcaceae	Oscillospirales	Clostridia	Bacillota A	Bacteria
rs13413639	2	136403749	A	C	0.211	R3HDM1	Negativibacillus sp000435195	Logistic	28.0997	-0.2002	0.0332	1.625e-09	----	0.8	0	84.8162	Negativibacillus	Ruminococcaceae	Oscillospirales	Clostridia	Bacillota A	Bacteria
rs6500610	16	4529613	A	G	0.2409	HMOX2	Turicibacter sanguinis	Linear	53.88	-0.0658	0.0109	1.627e-09	----	28.5	0	73.5554	Turicibacter	Turicibacteraceae	Haloplasmatales	Bacilli	Bacillota	Bacteria
rs10107182	8	59392737	T	C	0.6573	CYP7A1	Schaedlerella glycyrrhizinilytica A	Logistic	31.6775	0.1629	0.027	1.631e-09	++++	0	0	84.6878	Schaedlerella	Lachnospiraceae	Lachnospirales	Clostridia	Bacillota A	Bacteria
rs3129955	6	32365840	T	C	0.298	BTNL2	Butyribacter hominis	Logistic	27.2382	-0.1805	0.0299	1.632e-09	----	0	0	84.6878	Butyribacter	Lachnospiraceae	Lachnospirales	Clostridia	Bacillota A	Bacteria
rs2016636	2	136058820	A	G	0.2153	RAB3GAP1	Bifidobacterium adolescentis	Linear	89.978	0.0777	0.0129	1.632e-09	++++	0	0	84.6878	Bifidobacterium	Bifidobacteriaceae	Actinomycetales	Actinomycetia	Actinomycetota	Bacteria
rs309132	2	136633011	C	G	0.9205	MCM6	Bifidobacterium adolescentis	Linear	89.978	-0.1155	0.0191	1.633e-09	----	0	0	84.6878	Bifidobacterium	Bifidobacteriaceae	Actinomycetales	Actinomycetia	Actinomycetota	Bacteria
rs9923354	16	4450421	T	G	0.2128	VASN	Turicibacter sanguinis	Linear	53.88	-0.0697	0.0116	1.634e-09	----	1.3	0	84.8863	Turicibacter	Turicibacteraceae	Haloplasmatales	Bacilli	Bacillota	Bacteria
rs3761679	16	4457907	C	G	0.2176	CORO7-PAM16	Turicibacter sanguinis	Linear	53.88	-0.069	0.0115	1.674e-09	----	8.8	0	86.0377	Turicibacter	Turicibacteraceae	Haloplasmatales	Bacilli	Bacillota	Bacteria
rs4786516	16	4578641	T	C	0.7141	CDIP1	GCA-900066495 sp902362365	Logistic	9.99308	0.2607	0.0433	1.679e-09	++++	73.2	24.7222	90.481	GCA-900066495	Peptostreptococcaceae	Peptostreptococcales	Clostridia	Bacillota A	Bacteria
rs309160	2	136685228	T	C	0.2288	DARS	Negativibacillus sp000435195	Logistic	28.0997	-0.1947	0.0323	1.68e-09	----	0	0	84.6878	Negativibacillus	Ruminococcaceae	Oscillospirales	Clostridia	Bacillota A	Bacteria
rs4910352	11	11495440	A	C	0.2826	CSNK2A3	Spyradocola merdavium	Logistic	45.6755	0.1632	0.0271	1.687e-09	++++	0.1	0	84.7098	Spyradocola	UBA1750	Christensenellales	Clostridia	Bacillota A	Bacteria
rs2011254	20	45716586	T	C	0.187	EYA2	CAG-115 sp003531585	Linear	61.6412	-0.0732	0.0121	1.688e-09	---+	65.1	45.7883	92.3257	CAG-115	Ruminococcaceae	Oscillospirales	Clostridia	Bacillota A	Bacteria
rs6500606	16	4502514	T	C	0.7105	DNAJA3	GCA-900066495 sp902362365	Logistic	9.99308	0.2603	0.0432	1.707e-09	++++	77.9	40.2819	91.8304	GCA-900066495	Peptostreptococcaceae	Peptostreptococcales	Clostridia	Bacillota A	Bacteria
rs8051389	16	4570570	T	C	0.7137	CDIP1	GCA-900066495 sp902362365	Logistic	9.99308	0.2601	0.0432	1.71e-09	++++	73.6	26.1107	90.5994	GCA-900066495	Peptostreptococcaceae	Peptostreptococcales	Clostridia	Bacillota A	Bacteria
rs1704773	19	49209566	A	G	0.531	FUT2	Mediterraneibacter torques	Linear	86.932	0.0624	0.0104	1.716e-09	++-+	59	0	86.3601	Mediterraneibacter	Lachnospiraceae	Lachnospirales	Clostridia	Bacillota A	Bacteria
rs6730157	2	135907088	A	G	0.7091	ZRANB3	Bifidobacterium catenulatum	Logistic	16.13	-0.2388	0.0396	1.718e-09	--+-	47	0	82.3958	Bifidobacterium	Bifidobacteriaceae	Actinomycetales	Actinomycetia	Actinomycetota	Bacteria
rs4786511	16	4571645	T	C	0.7139	CDIP1	GCA-900066495 sp902362365	Logistic	9.99308	0.2601	0.0432	1.736e-09	++++	73.5	25.4937	90.5467	GCA-900066495	Peptostreptococcaceae	Peptostreptococcales	Clostridia	Bacillota A	Bacteria
rs3117104	6	32348309	A	T	0.7018	C6orf10	Butyribacter hominis	Logistic	27.2382	0.1802	0.0299	1.751e-09	++++	0	0	84.6878	Butyribacter	Lachnospiraceae	Lachnospirales	Clostridia	Bacillota A	Bacteria
rs71348714	2	136455600	A	G	0.7833	R3HDM1	Negativibacillus sp000435195	Logistic	28.0997	0.2012	0.0334	1.755e-09	++++	0	0	84.6878	Negativibacillus	Ruminococcaceae	Oscillospirales	Clostridia	Bacillota A	Bacteria
rs76344853	20	45717614	A	G	0.1871	EYA2	CAG-115 sp003531585	Linear	61.6412	-0.0732	0.0122	1.756e-09	---+	65.6	46.3242	92.3747	CAG-115	Ruminococcaceae	Oscillospirales	Clostridia	Bacillota A	Bacteria
rs7212867	17	63670207	T	C	0.504	CTD-2535L24.2	Pauljensenia sp000278725	Linear	76.1766	-0.0597	0.0099	1.76e-09	----	0	0	84.6878	Pauljensenia	Actinomycetaceae	Actinomycetales	Actinomycetia	Actinomycetota	Bacteria
rs13060374	3	70913882	A	G	0.3082	FOXP1	Intestinibacter sp900540355	Linear	55.8722	0.0607	0.0101	1.76e-09	++++	3.5	0	85.23	Intestinibacter	Peptostreptococcaceae	Peptostreptococcales	Clostridia	Bacillota A	Bacteria
rs11689077	2	77721110	T	C	0.9385	LRRTM4	Ruminococcaceae hMGS.05315	Logistic	51.6969	0.3076	0.0511	1.77e-09	++++	0	0	84.6878	unclassified	Ruminococcaceae	Oscillospirales	Clostridia	Bacillota A	Bacteria
rs204248	19	49216224	C	G	0.3553	MAMSTR	Clostridium sp900540255	Logistic	36.2701	0.1579	0.0262	1.78e-09	++++	0	0	84.6878	Clostridium	Clostridiaceae	Clostridiales	Clostridia	Bacillota A	Bacteria
rs313517	2	136437507	A	G	0.7891	R3HDM1	Negativibacillus sp000435195	Logistic	28.0997	0.2002	0.0333	1.784e-09	++++	0	0	84.6878	Negativibacillus	Ruminococcaceae	Oscillospirales	Clostridia	Bacillota A	Bacteria
rs313519	2	136439517	A	C	0.789	R3HDM1	Negativibacillus sp000435195	Logistic	28.0997	0.2001	0.0333	1.784e-09	++++	0	0	84.6878	Negativibacillus	Ruminococcaceae	Oscillospirales	Clostridia	Bacillota A	Bacteria
rs4786515	16	4578133	A	T	0.7138	CDIP1	GCA-900066495 sp902362365	Logistic	9.99308	0.26	0.0432	1.799e-09	++++	73.4	25.4247	90.5409	GCA-900066495	Peptostreptococcaceae	Peptostreptococcales	Clostridia	Bacillota A	Bacteria
rs3117102	6	32350107	T	C	0.7019	C6orf10	Butyribacter hominis	Logistic	27.2382	0.1801	0.0299	1.801e-09	++++	0	0	84.6878	Butyribacter	Lachnospiraceae	Lachnospirales	Clostridia	Bacillota A	Bacteria
rs4988235	2	136608646	A	G	0.7183	MCM6	Dysosmobacter excrementavium	Logistic	21.65	-0.2059	0.0343	1.828e-09	----	0	0	84.6878	Dysosmobacter	Oscillospiraceae	Oscillospirales	Clostridia	Bacillota A	Bacteria
rs11647946	16	4462836	A	G	0.7323	CORO7-PAM16	Clostridium saudiense	Logistic	40.1855	0.17	0.0283	1.838e-09	++++	0	0	84.6878	Clostridium	Clostridiaceae	Clostridiales	Clostridia	Bacillota A	Bacteria
rs313518	2	136439090	T	C	0.2109	R3HDM1	Negativibacillus sp000435195	Logistic	28.0997	-0.2	0.0333	1.839e-09	----	0	0	84.6878	Negativibacillus	Ruminococcaceae	Oscillospirales	Clostridia	Bacillota A	Bacteria
rs7194923	16	4530919	T	C	0.7588	HMOX2	Turicibacter sanguinis	Linear	53.88	0.0656	0.0109	1.85e-09	++++	26.2	0	71.9504	Turicibacter	Turicibacteraceae	Haloplasmatales	Bacilli	Bacillota	Bacteria
rs1403202	3	70918938	A	T	0.3178	FOXP1	Clostridium saudiense	Logistic	40.1855	0.1582	0.0263	1.864e-09	++++	0	0	84.6878	Clostridium	Clostridiaceae	Clostridiales	Clostridia	Bacillota A	Bacteria
rs313523	2	136432103	A	G	0.2108	R3HDM1	Negativibacillus sp000435195	Logistic	28.0997	-0.1999	0.0333	1.875e-09	----	0	0	84.6878	Negativibacillus	Ruminococcaceae	Oscillospirales	Clostridia	Bacillota A	Bacteria
rs12630880	3	70986519	T	G	0.3242	FOXP1	Clostridium saudiense	Logistic	40.1855	0.1609	0.0268	1.876e-09	++++	0	0	84.6878	Clostridium	Clostridiaceae	Clostridiales	Clostridia	Bacillota A	Bacteria
rs7404191	16	4554759	T	C	0.7116	HMOX2	GCA-900066495 sp902362365	Logistic	9.99308	0.2587	0.0431	1.878e-09	++++	75.5	32.4336	91.1426	GCA-900066495	Peptostreptococcaceae	Peptostreptococcales	Clostridia	Bacillota A	Bacteria
rs11679508	2	136474098	A	T	0.2161	R3HDM1	Negativibacillus sp000435195	Logistic	28.0997	-0.201	0.0335	1.886e-09	----	0	0	84.6878	Negativibacillus	Ruminococcaceae	Oscillospirales	Clostridia	Bacillota A	Bacteria
rs1051308	16	4560301	A	G	0.7123	HMOX2	GCA-900066495 sp902362365	Logistic	9.99308	0.2592	0.0431	1.889e-09	++++	74.2	27.881	90.7507	GCA-900066495	Peptostreptococcaceae	Peptostreptococcales	Clostridia	Bacillota A	Bacteria
rs309125	2	136643555	T	C	0.2263	MCM6	Bifidobacterium catenulatum	Logistic	16.13	0.2507	0.0417	1.892e-09	++-+	45.2	0	81.7448	Bifidobacterium	Bifidobacteriaceae	Actinomycetales	Actinomycetia	Actinomycetota	Bacteria
rs2687195	3	70905581	A	G	0.6876	FOXP1	Intestinibacter sp900540355	Linear	55.8722	-0.0602	0.01	1.909e-09	----	0	0	84.6878	Intestinibacter	Peptostreptococcaceae	Peptostreptococcales	Clostridia	Bacillota A	Bacteria
rs11076831	16	4460133	A	G	0.7857	CORO7-PAM16	Turicibacter sanguinis	Linear	53.88	0.0691	0.0115	1.917e-09	++++	27.3	0	72.7209	Turicibacter	Turicibacteraceae	Haloplasmatales	Bacilli	Bacillota	Bacteria
rs13412397	2	136470714	A	G	0.7839	R3HDM1	Negativibacillus sp000435195	Logistic	28.0997	0.2009	0.0335	1.919e-09	++++	0	0	84.6878	Negativibacillus	Ruminococcaceae	Oscillospirales	Clostridia	Bacillota A	Bacteria
rs646327	19	49209851	A	G	0.5325	FUT2	Mediterraneibacter torques	Linear	86.932	0.0623	0.0104	1.922e-09	++-+	56.1	0	85.4618	Mediterraneibacter	Lachnospiraceae	Lachnospirales	Clostridia	Bacillota A	Bacteria
rs313522	2	136430866	A	T	0.2109	R3HDM1	Negativibacillus sp000435195	Logistic	28.0997	-0.1997	0.0333	1.924e-09	----	0	0	84.6878	Negativibacillus	Ruminococcaceae	Oscillospirales	Clostridia	Bacillota A	Bacteria
rs7200280	16	4530862	T	C	0.2413	HMOX2	Turicibacter sanguinis	Linear	53.88	-0.0655	0.0109	1.931e-09	----	26.1	0	71.9141	Turicibacter	Turicibacteraceae	Haloplasmatales	Bacilli	Bacillota	Bacteria
rs7206782	16	4515145	A	C	0.241	NMRAL1	Turicibacter sanguinis	Linear	53.88	-0.0657	0.0109	1.934e-09	----	31.3	0	75.3263	Turicibacter	Turicibacteraceae	Haloplasmatales	Bacilli	Bacillota	Bacteria
rs309168	2	136670298	T	C	0.2287	DARS	Negativibacillus sp000435195	Logistic	28.0997	-0.1942	0.0323	1.936e-09	----	0	0	84.6878	Negativibacillus	Ruminococcaceae	Oscillospirales	Clostridia	Bacillota A	Bacteria
rs4676893	3	70917639	A	T	0.3201	FOXP1	Clostridium saudiense	Logistic	40.1855	0.1583	0.0264	1.946e-09	++++	0	0	84.6878	Clostridium	Clostridiaceae	Clostridiales	Clostridia	Bacillota A	Bacteria
rs4786501	16	4536165	A	C	0.274	NMRAL1	GCA-900066495 sp902362365	Logistic	9.99308	-0.2637	0.0439	1.954e-09	----	68.9	10.0174	89.2369	GCA-900066495	Peptostreptococcaceae	Peptostreptococcales	Clostridia	Bacillota A	Bacteria
rs34440469	3	70897294	A	G	0.2914	FOXP1	Clostridium saudiense	Logistic	40.1855	0.1635	0.0273	1.985e-09	++++	0	0	84.6878	Clostridium	Clostridiaceae	Clostridiales	Clostridia	Bacillota A	Bacteria
rs6500605	16	4502410	A	G	0.7104	DNAJA3	GCA-900066495 sp902362365	Logistic	9.99308	0.2592	0.0432	1.993e-09	++++	77.7	39.6359	91.7731	GCA-900066495	Peptostreptococcaceae	Peptostreptococcales	Clostridia	Bacillota A	Bacteria
rs6500604	16	4501655	T	C	0.7103	DNAJA3	GCA-900066495 sp902362365	Logistic	9.99308	0.2592	0.0432	1.993e-09	++++	77.7	39.6108	91.7709	GCA-900066495	Peptostreptococcaceae	Peptostreptococcales	Clostridia	Bacillota A	Bacteria
rs4786509	16	4568769	C	G	0.2836	CDIP1	GCA-900066495 sp902362365	Logistic	9.99308	-0.2602	0.0434	1.995e-09	----	73.8	26.525	90.6347	GCA-900066495	Peptostreptococcaceae	Peptostreptococcales	Clostridia	Bacillota A	Bacteria
rs34518676	3	70927382	A	G	0.2992	FOXP1	Intestinibacter sp900540355	Linear	55.8722	0.061	0.0102	2.018e-09	++++	14.6	0	86.9272	Intestinibacter	Peptostreptococcaceae	Peptostreptococcales	Clostridia	Bacillota A	Bacteria
rs9837992	3	70959438	A	G	0.3309	FOXP1	Clostridium saudiense	Logistic	40.1855	0.1562	0.0261	2.022e-09	++++	0	0	84.6878	Clostridium	Clostridiaceae	Clostridiales	Clostridia	Bacillota A	Bacteria
rs11076837	16	4569440	T	C	0.716	CDIP1	GCA-900066495 sp902362365	Logistic	9.99308	0.2599	0.0434	2.024e-09	++++	74.4	28.6739	90.8187	GCA-900066495	Peptostreptococcaceae	Peptostreptococcales	Clostridia	Bacillota A	Bacteria
rs7611254	3	70983506	T	C	0.3242	FOXP1	Clostridium saudiense	Logistic	40.1855	0.1604	0.0268	2.039e-09	++++	0	0	84.6878	Clostridium	Clostridiaceae	Clostridiales	Clostridia	Bacillota A	Bacteria
rs656326	2	136428460	A	C	0.789	R3HDM1	Negativibacillus sp000435195	Logistic	28.0997	0.1993	0.0333	2.044e-09	++++	0	0	84.6878	Negativibacillus	Ruminococcaceae	Oscillospirales	Clostridia	Bacillota A	Bacteria
rs7355359	2	136462441	T	C	0.7833	R3HDM1	Negativibacillus sp000435195	Logistic	28.0997	0.2004	0.0334	2.044e-09	++++	0	0	84.6878	Negativibacillus	Ruminococcaceae	Oscillospirales	Clostridia	Bacillota A	Bacteria
rs4786510	16	4571247	A	G	0.2837	CDIP1	GCA-900066495 sp902362365	Logistic	9.99308	-0.26	0.0434	2.055e-09	----	74.2	27.9508	90.7567	GCA-900066495	Peptostreptococcaceae	Peptostreptococcales	Clostridia	Bacillota A	Bacteria
rs6752519	2	136646900	T	C	0.0796	MCM6	Bifidobacterium adolescentis	Linear	89.978	0.1149	0.0192	2.055e-09	++++	0	0	84.6878	Bifidobacterium	Bifidobacteriaceae	Actinomycetales	Actinomycetia	Actinomycetota	Bacteria
rs6471717	8	59377357	A	G	0.6542	UBXN2B	Schaedlerella glycyrrhizinilytica A	Logistic	31.6775	0.1617	0.027	2.078e-09	++++	0	0	84.6878	Schaedlerella	Lachnospiraceae	Lachnospirales	Clostridia	Bacillota A	Bacteria
rs62257174	3	70948149	A	G	0.3154	FOXP1	Intestinibacter sp900540355	Linear	55.8722	0.0603	0.0101	2.102e-09	++++	0	0	84.6878	Intestinibacter	Peptostreptococcaceae	Peptostreptococcales	Clostridia	Bacillota A	Bacteria
rs1446584	2	136419961	A	G	0.789	R3HDM1	Negativibacillus sp000435195	Logistic	28.0997	0.1991	0.0332	2.107e-09	++++	0	0	84.6878	Negativibacillus	Ruminococcaceae	Oscillospirales	Clostridia	Bacillota A	Bacteria
rs12054322	3	70919162	A	T	0.6822	FOXP1	Clostridium saudiense	Logistic	40.1855	-0.1577	0.0263	2.108e-09	----	0	0	84.6878	Clostridium	Clostridiaceae	Clostridiales	Clostridia	Bacillota A	Bacteria
rs4785964	16	4484613	A	G	0.2133	DNAJA3	Turicibacter sanguinis	Linear	53.88	-0.0684	0.0114	2.113e-09	----	30.1	0	74.5643	Turicibacter	Turicibacteraceae	Haloplasmatales	Bacilli	Bacillota	Bacteria
rs56895104	16	4548132	A	G	0.7124	NMRAL1	GCA-900066495 sp902362365	Logistic	9.99308	0.2574	0.043	2.115e-09	++++	75.2	31.2758	91.0425	GCA-900066495	Peptostreptococcaceae	Peptostreptococcales	Clostridia	Bacillota A	Bacteria
rs8046295	16	4528634	T	C	0.2591	HMOX2	Turicibacter sanguinis	Linear	53.88	-0.0639	0.0107	2.117e-09	----	38.4	0	78.9489	Turicibacter	Turicibacteraceae	Haloplasmatales	Bacilli	Bacillota	Bacteria
rs11076830	16	4460049	A	G	0.2118	CORO7-PAM16	Turicibacter sanguinis	Linear	53.88	-0.0691	0.0115	2.118e-09	----	18.3	0	87.4921	Turicibacter	Turicibacteraceae	Haloplasmatales	Bacilli	Bacillota	Bacteria
rs11076836	16	4569331	A	G	0.7161	CDIP1	GCA-900066495 sp902362365	Logistic	9.99308	0.2596	0.0434	2.12e-09	++++	74.3	28.3452	90.7905	GCA-900066495	Peptostreptococcaceae	Peptostreptococcales	Clostridia	Bacillota A	Bacteria
rs218174	2	136658345	A	G	0.7714	DARS	Negativibacillus sp000435195	Logistic	28.0997	0.1938	0.0324	2.121e-09	++++	0	0	84.6878	Negativibacillus	Ruminococcaceae	Oscillospirales	Clostridia	Bacillota A	Bacteria
rs4786491	16	4493612	C	G	0.2636	DNAJA3	GCA-900066495 sp902362365	Logistic	9.99308	-0.2664	0.0445	2.129e-09	-+--	86.5	67.1849	94.4247	GCA-900066495	Peptostreptococcaceae	Peptostreptococcales	Clostridia	Bacillota A	Bacteria
rs6720287	2	136418348	A	G	0.789	R3HDM1	Negativibacillus sp000435195	Logistic	28.0997	0.199	0.0332	2.132e-09	++++	0	0	84.6878	Negativibacillus	Ruminococcaceae	Oscillospirales	Clostridia	Bacillota A	Bacteria
rs4954280	2	136420690	A	G	0.789	R3HDM1	Negativibacillus sp000435195	Logistic	28.0997	0.199	0.0332	2.134e-09	++++	0	0	84.6878	Negativibacillus	Ruminococcaceae	Oscillospirales	Clostridia	Bacillota A	Bacteria
rs10173394	2	136522675	T	C	0.7914	UBXN4	Negativibacillus sp000435195	Logistic	28.0997	0.2007	0.0335	2.146e-09	++++	8	0	85.9097	Negativibacillus	Ruminococcaceae	Oscillospirales	Clostridia	Bacillota A	Bacteria
rs313524	2	136444123	T	C	0.211	R3HDM1	Negativibacillus sp000435195	Logistic	28.0997	-0.1992	0.0333	2.148e-09	----	0	0	84.6878	Negativibacillus	Ruminococcaceae	Oscillospirales	Clostridia	Bacillota A	Bacteria
rs9272454	6	32605525	T	C	0.6099	HLA-DQA1	Agathobacter sp000434275	Logistic	42.2228	-0.1579	0.0264	2.156e-09	----	0	0	84.6878	Agathobacter	Lachnospiraceae	Lachnospirales	Clostridia	Bacillota A	Bacteria
rs11742144	5	422178	A	G	0.3828	AHRR	Enterocloster excrementigallinarum	Linear	58.1657	0.0593	0.0099	2.158e-09	++++	0	0	84.6878	Enterocloster	Lachnospiraceae	Lachnospirales	Clostridia	Bacillota A	Bacteria
rs3129961	6	32378940	T	C	0.7018	BTNL2	Butyribacter hominis	Logistic	27.2382	0.1791	0.0299	2.161e-09	++++	0	0	84.6878	Butyribacter	Lachnospiraceae	Lachnospirales	Clostridia	Bacillota A	Bacteria
rs7608045	2	136413359	T	C	0.789	R3HDM1	Negativibacillus sp000435195	Logistic	28.0997	0.1989	0.0332	2.163e-09	++++	0	0	84.6878	Negativibacillus	Ruminococcaceae	Oscillospirales	Clostridia	Bacillota A	Bacteria
rs995636	20	7008824	A	G	0.7768	BMP2	Pauljensenia bouchesdurhonensis	Logistic	29.2505	-0.1882	0.0314	2.164e-09	--+-	46.3	0	82.1522	Pauljensenia	Actinomycetaceae	Actinomycetales	Actinomycetia	Actinomycetota	Bacteria
rs1438307	2	136499166	T	G	0.7877	UBXN4	Negativibacillus sp000435195	Logistic	28.0997	0.2019	0.0337	2.169e-09	++++	12.5	0	86.6007	Negativibacillus	Ruminococcaceae	Oscillospirales	Clostridia	Bacillota A	Bacteria
rs4424915	16	4518392	A	G	0.7469	HMOX2	Turicibacter sanguinis	Linear	53.88	0.0642	0.0107	2.17e-09	++++	38.2	0	78.8357	Turicibacter	Turicibacteraceae	Haloplasmatales	Bacilli	Bacillota	Bacteria
rs35378923	3	70932586	A	G	0.2951	FOXP1	Intestinibacter sp900540355	Linear	55.8722	0.0613	0.0102	2.175e-09	++++	18.5	0	87.5141	Intestinibacter	Peptostreptococcaceae	Peptostreptococcales	Clostridia	Bacillota A	Bacteria
rs4785961	16	4453352	C	G	0.7874	CORO7-PAM16	Turicibacter sanguinis	Linear	53.88	0.0692	0.0116	2.176e-09	++++	14.3	0	86.8772	Turicibacter	Turicibacteraceae	Haloplasmatales	Bacilli	Bacillota	Bacteria
rs676388	19	49211969	T	C	0.5277	FUT2	Mediterraneibacter torques	Linear	86.932	0.0621	0.0104	2.184e-09	++++	50.4	0	83.5912	Mediterraneibacter	Lachnospiraceae	Lachnospirales	Clostridia	Bacillota A	Bacteria
rs3129964	6	32380717	C	G	0.2984	BTNL2	Butyribacter hominis	Logistic	27.2382	-0.1793	0.03	2.186e-09	----	0	0	84.6878	Butyribacter	Lachnospiraceae	Lachnospirales	Clostridia	Bacillota A	Bacteria
rs9938257	16	4382607	T	G	0.7879	PAM16	Clostridium saudiense	Logistic	40.1855	0.192	0.0321	2.196e-09	++++	0	0	84.6878	Clostridium	Clostridiaceae	Clostridiales	Clostridia	Bacillota A	Bacteria
rs11076834	16	4549583	C	G	0.7124	NMRAL1	GCA-900066495 sp902362365	Logistic	9.99308	0.2571	0.043	2.198e-09	++++	75.1	30.8192	91.0031	GCA-900066495	Peptostreptococcaceae	Peptostreptococcales	Clostridia	Bacillota A	Bacteria
rs2034276	2	136422171	A	T	0.789	R3HDM1	Negativibacillus sp000435195	Logistic	28.0997	0.1989	0.0332	2.202e-09	++++	0	0	84.6878	Negativibacillus	Ruminococcaceae	Oscillospirales	Clostridia	Bacillota A	Bacteria
rs313526	2	136445526	T	C	0.211	R3HDM1	Negativibacillus sp000435195	Logistic	28.0997	-0.199	0.0333	2.219e-09	----	0	0	84.6878	Negativibacillus	Ruminococcaceae	Oscillospirales	Clostridia	Bacillota A	Bacteria
rs12998387	2	136507039	A	G	0.2085	UBXN4	Negativibacillus sp000435195	Logistic	28.0997	-0.2005	0.0335	2.22e-09	----	9.4	0	86.1268	Negativibacillus	Ruminococcaceae	Oscillospirales	Clostridia	Bacillota A	Bacteria
rs12619365	2	136398174	T	C	0.2113	R3HDM1	Negativibacillus sp000435195	Logistic	28.0997	-0.198	0.0331	2.22e-09	----	0	0	84.6878	Negativibacillus	Ruminococcaceae	Oscillospirales	Clostridia	Bacillota A	Bacteria
rs13065564	3	70965044	T	G	0.6805	FOXP1	Clostridium saudiense	Logistic	40.1855	-0.1584	0.0265	2.224e-09	----	0	0	84.6878	Clostridium	Clostridiaceae	Clostridiales	Clostridia	Bacillota A	Bacteria
rs6715856	2	136416855	T	C	0.7889	R3HDM1	Negativibacillus sp000435195	Logistic	28.0997	0.1987	0.0332	2.224e-09	++++	0	0	84.6878	Negativibacillus	Ruminococcaceae	Oscillospirales	Clostridia	Bacillota A	Bacteria
rs9932461	16	4454170	A	G	0.211	CORO7-PAM16	Turicibacter sanguinis	Linear	53.88	-0.0692	0.0116	2.232e-09	----	13.8	0	86.8041	Turicibacter	Turicibacteraceae	Haloplasmatales	Bacilli	Bacillota	Bacteria
rs1533834	3	70926988	T	C	0.2991	FOXP1	Intestinibacter sp900540355	Linear	55.8722	0.0608	0.0102	2.245e-09	++++	13.6	0	86.7645	Intestinibacter	Peptostreptococcaceae	Peptostreptococcales	Clostridia	Bacillota A	Bacteria
rs6755383	2	136416941	T	C	0.211	R3HDM1	Negativibacillus sp000435195	Logistic	28.0997	-0.1985	0.0332	2.288e-09	----	0	0	84.6878	Negativibacillus	Ruminococcaceae	Oscillospirales	Clostridia	Bacillota A	Bacteria
rs10187402	2	135771974	C	G	0.7812	MAP3K19	Bifidobacterium adolescentis	Linear	89.978	-0.0795	0.0133	2.29e-09	----	0	0	84.6878	Bifidobacterium	Bifidobacteriaceae	Actinomycetales	Actinomycetia	Actinomycetota	Bacteria
rs3789038	16	4546586	C	G	0.7126	NMRAL1	GCA-900066495 sp902362365	Logistic	9.99308	0.2568	0.043	2.304e-09	++++	75.2	31.3678	91.0505	GCA-900066495	Peptostreptococcaceae	Peptostreptococcales	Clostridia	Bacillota A	Bacteria
rs10928542	2	136410299	A	G	0.211	R3HDM1	Negativibacillus sp000435195	Logistic	28.0997	-0.1985	0.0332	2.309e-09	----	0	0	84.6878	Negativibacillus	Ruminococcaceae	Oscillospirales	Clostridia	Bacillota A	Bacteria
rs9934267	16	4534366	C	G	0.76	HMOX2	Turicibacter sanguinis	Linear	53.88	0.0652	0.0109	2.324e-09	++++	26.8	0	72.4187	Turicibacter	Turicibacteraceae	Haloplasmatales	Bacilli	Bacillota	Bacteria
rs12994270	2	136518103	A	T	0.7915	UBXN4	Negativibacillus sp000435195	Logistic	28.0997	0.2002	0.0335	2.337e-09	++++	8.1	0	85.9213	Negativibacillus	Ruminococcaceae	Oscillospirales	Clostridia	Bacillota A	Bacteria
rs11076835	16	4549618	A	G	0.7125	NMRAL1	GCA-900066495 sp902362365	Logistic	9.99308	0.2567	0.043	2.337e-09	++++	75	30.5915	90.9835	GCA-900066495	Peptostreptococcaceae	Peptostreptococcales	Clostridia	Bacillota A	Bacteria
rs75481361	19	35883007	A	G	0.1496	GPR42	HGM14224 sp900761905	Logistic	49.3465	0.2232	0.0374	2.343e-09	++++	54.9	0	85.084	HGM14224	HGM14224	DTUO25	SHA-98	Bacillota G	Bacteria
rs7193136	16	4580034	A	G	0.7163	CDIP1	GCA-900066495 sp902362365	Logistic	9.99308	0.2592	0.0434	2.352e-09	++++	73.8	26.6295	90.6437	GCA-900066495	Peptostreptococcaceae	Peptostreptococcales	Clostridia	Bacillota A	Bacteria
rs11648292	16	4462897	A	C	0.7221	CORO7-PAM16	Clostridium saudiense	Logistic	40.1855	0.1669	0.028	2.369e-09	++++	0	0	84.6878	Clostridium	Clostridiaceae	Clostridiales	Clostridia	Bacillota A	Bacteria
rs676388	19	49211969	T	C	0.5278	FUT2	Ruminococcus B gnavus	Linear	61.9832	0.0566	0.0095	2.441e-09	++++	0	0	84.6878	Ruminococcus B	Lachnospiraceae	Lachnospirales	Clostridia	Bacillota A	Bacteria
rs2687201	3	70928930	A	C	0.3259	FOXP1	Clostridium saudiense	Logistic	40.1855	0.1558	0.0261	2.478e-09	++++	0	0	84.6878	Clostridium	Clostridiaceae	Clostridiales	Clostridia	Bacillota A	Bacteria
rs313528	2	136445869	A	G	0.2109	R3HDM1	Negativibacillus sp000435195	Logistic	28.0997	-0.1984	0.0333	2.516e-09	----	0	0	84.6878	Negativibacillus	Ruminococcaceae	Oscillospirales	Clostridia	Bacillota A	Bacteria
rs13089093	3	70937343	T	C	0.6806	FOXP1	Intestinibacter sp900540355	Linear	55.8722	-0.0597	0.01	2.525e-09	----	0	0	84.6878	Intestinibacter	Peptostreptococcaceae	Peptostreptococcales	Clostridia	Bacillota A	Bacteria
rs6689	6	32627700	A	G	0.785	HLA-DQB1	Pseudoruminococcus massiliensis	Logistic	22.1671	-0.2165	0.0363	2.529e-09	----	59	0	86.3508	Pseudoruminococcus	Acutalibacteraceae	Oscillospirales	Clostridia	Bacillota A	Bacteria
rs1438305	2	136502792	C	G	0.2121	UBXN4	Negativibacillus sp000435195	Logistic	28.0997	-0.2008	0.0337	2.538e-09	----	9.6	0	86.1586	Negativibacillus	Ruminococcaceae	Oscillospirales	Clostridia	Bacillota A	Bacteria
rs1438304	2	136503157	A	G	0.2121	UBXN4	Negativibacillus sp000435195	Logistic	28.0997	-0.2008	0.0337	2.564e-09	----	9.5	0	86.1475	Negativibacillus	Ruminococcaceae	Oscillospirales	Clostridia	Bacillota A	Bacteria
rs10451135	16	4580214	T	C	0.2835	CDIP1	GCA-900066495 sp902362365	Logistic	9.99308	-0.2586	0.0434	2.585e-09	----	73.8	26.4829	90.6311	GCA-900066495	Peptostreptococcaceae	Peptostreptococcales	Clostridia	Bacillota A	Bacteria
rs13222935	7	100528223	C	G	0.2001	MUC3A	Coprobacillus cateniformis	Logistic	26.9335	-0.2186	0.0367	2.586e-09	----	0	0	84.6878	Coprobacillus	Coprobacillaceae	Erysipelotrichales	Bacilli	Bacillota	Bacteria
rs584768	19	49213284	A	G	0.4721	MAMSTR	Mediterraneibacter faecis	Linear	90.9891	-0.0617	0.0104	2.591e-09	----	75.6	32.7227	91.1676	Mediterraneibacter	Lachnospiraceae	Lachnospirales	Clostridia	Bacillota A	Bacteria
rs7570971	2	135837906	A	C	0.2937	RAB3GAP1	Bifidobacterium longum	Linear	90.3664	0.0724	0.0122	2.606e-09	+++-	66.4	1.76908	88.5378	Bifidobacterium	Bifidobacteriaceae	Actinomycetales	Actinomycetia	Actinomycetota	Bacteria
rs503279	19	49209010	T	C	0.5287	FUT2	Mediterraneibacter torques	Linear	86.932	0.0615	0.0103	2.621e-09	++-+	61.1	0	86.9725	Mediterraneibacter	Lachnospiraceae	Lachnospirales	Clostridia	Bacillota A	Bacteria
rs6805430	3	70951405	T	C	0.3312	FOXP1	Clostridium saudiense	Logistic	40.1855	0.1556	0.0261	2.632e-09	++++	0	0	84.6878	Clostridium	Clostridiaceae	Clostridiales	Clostridia	Bacillota A	Bacteria
rs7005978	8	59382715	A	G	0.3455	UBXN2B	Schaedlerella glycyrrhizinilytica A	Logistic	31.6775	-0.1606	0.027	2.642e-09	----	0	0	84.6878	Schaedlerella	Lachnospiraceae	Lachnospirales	Clostridia	Bacillota A	Bacteria
rs2322660	2	136557319	T	C	0.7779	LCT	Bifidobacterium longum	Linear	90.3664	-0.0765	0.0129	2.65e-09	--+-	56.5	0	85.5782	Bifidobacterium	Bifidobacteriaceae	Actinomycetales	Actinomycetia	Actinomycetota	Bacteria
rs7570971	2	135837906	A	C	0.2935	RAB3GAP1	Bifidobacterium catenulatum	Logistic	16.13	0.2349	0.0395	2.661e-09	++-+	45.1	0	81.7042	Bifidobacterium	Bifidobacteriaceae	Actinomycetales	Actinomycetia	Actinomycetota	Bacteria
rs7702	16	4560929	C	G	0.7477	CDIP1	Turicibacter sanguinis	Linear	53.88	0.0638	0.0107	2.665e-09	++++	24.7	0	88.465	Turicibacter	Turicibacteraceae	Haloplasmatales	Bacilli	Bacillota	Bacteria
rs4786500	16	4525265	T	C	0.7402	HMOX2	Turicibacter sanguinis	Linear	53.88	0.0636	0.0107	2.675e-09	++++	36.5	0	78.0363	Turicibacter	Turicibacteraceae	Haloplasmatales	Bacilli	Bacillota	Bacteria
rs4786494	16	4506232	A	G	0.7565	DNAJA3	Turicibacter sanguinis	Linear	53.88	0.065	0.0109	2.682e-09	++++	26.9	0	72.4905	Turicibacter	Turicibacteraceae	Haloplasmatales	Bacilli	Bacillota	Bacteria
rs2896893	16	4478559	A	T	0.729	DNAJA3	Clostridium saudiense	Logistic	40.1855	0.1668	0.028	2.684e-09	++++	0	0	84.6878	Clostridium	Clostridiaceae	Clostridiales	Clostridia	Bacillota A	Bacteria
rs10192827	2	136521514	A	G	0.7911	UBXN4	Negativibacillus sp000435195	Logistic	28.0997	0.1995	0.0335	2.691e-09	++++	3.1	0	85.165	Negativibacillus	Ruminococcaceae	Oscillospirales	Clostridia	Bacillota A	Bacteria
rs2082729	2	136550109	T	C	0.7921	LCT	Negativibacillus sp000435195	Logistic	28.0997	0.1993	0.0335	2.695e-09	++++	0	0	84.6878	Negativibacillus	Ruminococcaceae	Oscillospirales	Clostridia	Bacillota A	Bacteria
rs2270366	16	4558615	A	G	0.7116	HMOX2	GCA-900066495 sp902362365	Logistic	9.99308	0.2562	0.0431	2.702e-09	++++	75.3	31.5421	91.0655	GCA-900066495	Peptostreptococcaceae	Peptostreptococcales	Clostridia	Bacillota A	Bacteria
rs7638679	3	70955186	A	G	0.3316	FOXP1	Clostridium saudiense	Logistic	40.1855	0.1554	0.0261	2.719e-09	++++	0	0	84.6878	Clostridium	Clostridiaceae	Clostridiales	Clostridia	Bacillota A	Bacteria
rs7018333	8	59402570	A	G	0.3351	CYP7A1	Schaedlerella glycyrrhizinilytica A	Logistic	31.6775	-0.1625	0.0273	2.724e-09	----	28.8	0	73.7385	Schaedlerella	Lachnospiraceae	Lachnospirales	Clostridia	Bacillota A	Bacteria
rs71348715	2	136535410	T	G	0.7921	UBXN4	Negativibacillus sp000435195	Logistic	28.0997	0.1994	0.0335	2.735e-09	++++	7.1	0	85.7712	Negativibacillus	Ruminococcaceae	Oscillospirales	Clostridia	Bacillota A	Bacteria
rs2304633	16	4496973	A	T	0.733	DNAJA3	GCA-900066495 sp902362365	Logistic	9.99308	0.263	0.0442	2.735e-09	+-++	84.6	61.4031	93.8207	GCA-900066495	Peptostreptococcaceae	Peptostreptococcales	Clostridia	Bacillota A	Bacteria
rs7205189	16	4460114	A	G	0.2142	CORO7-PAM16	Clostridium saudiense	Logistic	40.1855	-0.1828	0.0307	2.737e-09	----	0	0	84.6878	Clostridium	Clostridiaceae	Clostridiales	Clostridia	Bacillota A	Bacteria
rs1522551	3	70902653	T	C	0.2999	FOXP1	Intestinibacter sp900540355	Linear	55.8722	0.0609	0.0102	2.742e-09	++++	11.9	0	86.516	Intestinibacter	Peptostreptococcaceae	Peptostreptococcales	Clostridia	Bacillota A	Bacteria
rs9929311	16	4510426	T	C	0.2533	NMRAL1	Turicibacter sanguinis	Linear	53.88	-0.0639	0.0107	2.748e-09	----	36.6	0	78.112	Turicibacter	Turicibacteraceae	Haloplasmatales	Bacilli	Bacillota	Bacteria
rs72848251	6	32601288	A	G	0.2018	HLA-DQA1	Pseudoruminococcus massiliensis	Logistic	22.1671	0.239	0.0402	2.78e-09	++++	23.1	0	88.2293	Pseudoruminococcus	Acutalibacteraceae	Oscillospirales	Clostridia	Bacillota A	Bacteria
rs6742283	2	136596867	A	G	0.2194	MCM6	Bifidobacterium longum	Linear	90.3664	0.0766	0.0129	2.791e-09	++-+	61.8	0	87.1787	Bifidobacterium	Bifidobacteriaceae	Actinomycetales	Actinomycetia	Actinomycetota	Bacteria
rs2452170	19	49213504	A	G	0.4718	MAMSTR	Mediterraneibacter faecis	Linear	90.9891	-0.0616	0.0104	2.791e-09	----	75.6	32.7423	91.1693	Mediterraneibacter	Lachnospiraceae	Lachnospirales	Clostridia	Bacillota A	Bacteria
rs12469709	2	136495300	T	C	0.7882	UBXN4	Negativibacillus sp000435195	Logistic	28.0997	0.2005	0.0337	2.803e-09	++++	13.3	0	86.7319	Negativibacillus	Ruminococcaceae	Oscillospirales	Clostridia	Bacillota A	Bacteria
rs748841	2	136558157	T	C	0.7779	LCT	Bifidobacterium longum	Linear	90.3664	-0.0764	0.0129	2.816e-09	--+-	56.5	0	85.5774	Bifidobacterium	Bifidobacteriaceae	Actinomycetales	Actinomycetia	Actinomycetota	Bacteria
rs12998016	2	136551694	T	C	0.7922	LCT	Negativibacillus sp000435195	Logistic	28.0997	0.1991	0.0335	2.821e-09	++++	0.6	0	84.7816	Negativibacillus	Ruminococcaceae	Oscillospirales	Clostridia	Bacillota A	Bacteria
rs28453840	2	136522941	A	G	0.7914	UBXN4	Negativibacillus sp000435195	Logistic	28.0997	0.1992	0.0335	2.84e-09	++++	8.3	0	85.963	Negativibacillus	Ruminococcaceae	Oscillospirales	Clostridia	Bacillota A	Bacteria
rs12446640	16	4494549	A	G	0.264	DNAJA3	GCA-900066495 sp902362365	Logistic	9.99308	-0.2642	0.0445	2.84e-09	-+--	86.2	66.4494	94.3458	GCA-900066495	Peptostreptococcaceae	Peptostreptococcales	Clostridia	Bacillota A	Bacteria
rs34341381	3	70914738	T	G	0.6986	FOXP1	Intestinibacter sp900540355	Linear	55.8722	-0.0611	0.0103	2.859e-09	----	14	0	86.8355	Intestinibacter	Peptostreptococcaceae	Peptostreptococcales	Clostridia	Bacillota A	Bacteria
rs13089093	3	70937343	T	C	0.6805	FOXP1	Clostridium saudiense	Logistic	40.1855	-0.1565	0.0263	2.864e-09	----	0	0	84.6878	Clostridium	Clostridiaceae	Clostridiales	Clostridia	Bacillota A	Bacteria
rs6133388	20	6999412	A	T	0.8829	BMP2	Pauljensenia bouchesdurhonensis	Logistic	29.2505	-0.243	0.0409	2.866e-09	--+-	43.7	0	81.1736	Pauljensenia	Actinomycetaceae	Actinomycetales	Actinomycetia	Actinomycetota	Bacteria
rs35109540	3	70914736	T	C	0.6987	FOXP1	Intestinibacter sp900540355	Linear	55.8722	-0.0611	0.0103	2.866e-09	----	14	0	86.8274	Intestinibacter	Peptostreptococcaceae	Peptostreptococcales	Clostridia	Bacillota A	Bacteria
rs71352988	19	35880903	T	C	0.1717	GPR42	Pullichristensenella excrementipullorum	Linear	71.5814	0.0821	0.0138	2.869e-09	++++	0	0	84.6878	Pullichristensenella	CAG-74	Christensenellales	Clostridia	Bacillota A	Bacteria
rs35270590	3	70914733	T	C	0.6983	FOXP1	Intestinibacter sp900540355	Linear	55.8722	-0.061	0.0103	2.87e-09	----	18.6	0	87.5409	Intestinibacter	Peptostreptococcaceae	Peptostreptococcales	Clostridia	Bacillota A	Bacteria
rs1477123	16	4560627	A	T	0.7476	CDIP1	Turicibacter sanguinis	Linear	53.88	0.0637	0.0107	2.872e-09	++++	25.1	0	71.1033	Turicibacter	Turicibacteraceae	Haloplasmatales	Bacilli	Bacillota	Bacteria
rs11644481	16	4581002	T	G	0.2835	CDIP1	GCA-900066495 sp902362365	Logistic	9.99308	-0.2579	0.0434	2.882e-09	----	73.8	26.5655	90.6382	GCA-900066495	Peptostreptococcaceae	Peptostreptococcales	Clostridia	Bacillota A	Bacteria
rs4334924	5	477634	A	G	0.3737	SLC9A3	Enterocloster excrementigallinarum	Linear	58.1657	0.0596	0.01	2.901e-09	++++	0	0	84.6878	Enterocloster	Lachnospiraceae	Lachnospirales	Clostridia	Bacillota A	Bacteria
rs6790743	3	70957896	A	C	0.6701	FOXP1	Clostridium saudiense	Logistic	40.1855	-0.1552	0.0261	2.927e-09	----	0	0	84.6878	Clostridium	Clostridiaceae	Clostridiales	Clostridia	Bacillota A	Bacteria
rs745500	2	136583192	A	G	0.7782	LCT	Bifidobacterium longum	Linear	90.3664	-0.0765	0.0129	2.946e-09	--+-	60.5	0	86.7859	Bifidobacterium	Bifidobacteriaceae	Actinomycetales	Actinomycetia	Actinomycetota	Bacteria
rs2597312	3	70938609	T	C	0.6752	FOXP1	Clostridium saudiense	Logistic	40.1855	-0.1562	0.0263	2.952e-09	----	0	0	84.6878	Clostridium	Clostridiaceae	Clostridiales	Clostridia	Bacillota A	Bacteria
rs8046785	16	4570350	T	C	0.6529	CDIP1	Turicibacter sanguinis	Linear	53.88	0.0596	0.01	2.952e-09	++++	0	0	84.6878	Turicibacter	Turicibacteraceae	Haloplasmatales	Bacilli	Bacillota	Bacteria
rs3213889	2	136511575	A	G	0.208	UBXN4	Negativibacillus sp000435195	Logistic	28.0997	-0.1989	0.0335	2.962e-09	----	7.6	0	85.8551	Negativibacillus	Ruminococcaceae	Oscillospirales	Clostridia	Bacillota A	Bacteria
rs28619202	6	32451650	T	C	0.3145	HLA-DRB5	Butyribacter hominis	Logistic	27.2382	-0.1763	0.0297	2.967e-09	----	0	0	84.6878	Butyribacter	Lachnospiraceae	Lachnospirales	Clostridia	Bacillota A	Bacteria
rs7626449	3	70921329	A	G	0.2993	FOXP1	Intestinibacter sp900540355	Linear	55.8722	0.0604	0.0102	2.988e-09	++++	13.3	0	86.7245	Intestinibacter	Peptostreptococcaceae	Peptostreptococcales	Clostridia	Bacillota A	Bacteria
rs2638282	19	49213833	A	G	0.4719	MAMSTR	Mediterraneibacter faecis	Linear	90.9891	-0.0614	0.0104	2.993e-09	----	75.8	33.2247	91.2111	Mediterraneibacter	Lachnospiraceae	Lachnospirales	Clostridia	Bacillota A	Bacteria
rs2164210	2	136580287	T	C	0.2221	LCT	Bifidobacterium longum	Linear	90.3664	0.0764	0.0129	3.005e-09	++-+	60.9	0	86.9299	Bifidobacterium	Bifidobacteriaceae	Actinomycetales	Actinomycetia	Actinomycetota	Bacteria
rs6500603	16	4497537	C	G	0.7331	DNAJA3	GCA-900066495 sp902362365	Logistic	9.99308	0.2619	0.0442	3.014e-09	+-++	84.4	60.8939	93.7691	GCA-900066495	Peptostreptococcaceae	Peptostreptococcales	Clostridia	Bacillota A	Bacteria
rs10928546	2	136544197	T	C	0.7917	LCT	Negativibacillus sp000435195	Logistic	28.0997	0.1989	0.0335	3.016e-09	++++	0	0	84.6878	Negativibacillus	Ruminococcaceae	Oscillospirales	Clostridia	Bacillota A	Bacteria
rs10231941	7	100532540	T	C	0.8003	MUC3A	Coprobacillus cateniformis	Logistic	26.9335	0.2192	0.037	3.018e-09	++++	0	0	84.6878	Coprobacillus	Coprobacillaceae	Erysipelotrichales	Bacilli	Bacillota	Bacteria
rs2548459	19	49209339	T	C	0.5299	FUT2	Mediterraneibacter torques	Linear	86.932	0.0614	0.0104	3.026e-09	++-+	59	0	86.3383	Mediterraneibacter	Lachnospiraceae	Lachnospirales	Clostridia	Bacillota A	Bacteria
rs506897	19	49208629	C	G	0.4709	FUT2	Mediterraneibacter torques	Linear	86.932	-0.0613	0.0103	3.033e-09	--+-	60.3	0	86.7321	Mediterraneibacter	Lachnospiraceae	Lachnospirales	Clostridia	Bacillota A	Bacteria
rs6549363	3	70952653	C	G	0.332	FOXP1	Clostridium saudiense	Logistic	40.1855	0.1549	0.0261	3.086e-09	++++	0	0	84.6878	Clostridium	Clostridiaceae	Clostridiales	Clostridia	Bacillota A	Bacteria
rs676388	19	49211969	T	C	0.5278	FUT2	Mediterraneibacter faecis	Linear	90.9891	0.0614	0.0104	3.092e-09	++++	76.3	35.0745	91.3721	Mediterraneibacter	Lachnospiraceae	Lachnospirales	Clostridia	Bacillota A	Bacteria
rs2597301	3	70909494	C	G	0.3221	FOXP1	Clostridium saudiense	Logistic	40.1855	0.1562	0.0263	3.097e-09	++++	0	0	84.6878	Clostridium	Clostridiaceae	Clostridiales	Clostridia	Bacillota A	Bacteria
rs1011361	2	136553639	A	G	0.794	LCT	Negativibacillus sp000435195	Logistic	28.0997	0.198	0.0334	3.115e-09	++++	2.5	0	85.0772	Negativibacillus	Ruminococcaceae	Oscillospirales	Clostridia	Bacillota A	Bacteria
rs10836451	11	4694338	A	G	0.5064	OR51E2	HGM14224 sp900761905	Logistic	49.3465	-0.1473	0.0249	3.14e-09	----	0	0	84.6878	HGM14224	HGM14224	DTUO25	SHA-98	Bacillota G	Bacteria
rs13094712	3	70576942	A	G	0.343	FOXP1	Faecalibacterium prausnitzii F	Logistic	17.3487	0.2028	0.0342	3.147e-09	++++	0	0	84.6878	Faecalibacterium	Ruminococcaceae	Oscillospirales	Clostridia	Bacillota A	Bacteria
rs11926363	3	70913181	A	T	0.3194	FOXP1	Clostridium saudiense	Logistic	40.1855	0.1557	0.0263	3.154e-09	++++	0	0	84.6878	Clostridium	Clostridiaceae	Clostridiales	Clostridia	Bacillota A	Bacteria
rs11076832	16	4496408	T	C	0.2662	DNAJA3	GCA-900066495 sp902362365	Logistic	9.99308	-0.2621	0.0442	3.155e-09	-+--	84	59.693	93.6483	GCA-900066495	Peptostreptococcaceae	Peptostreptococcales	Clostridia	Bacillota A	Bacteria
rs11684545	2	136539122	T	G	0.7919	UBXN4	Negativibacillus sp000435195	Logistic	28.0997	0.1985	0.0335	3.178e-09	++++	6.4	0	85.6745	Negativibacillus	Ruminococcaceae	Oscillospirales	Clostridia	Bacillota A	Bacteria
rs4785969	16	4536934	A	T	0.7476	NMRAL1	Turicibacter sanguinis	Linear	53.88	0.0634	0.0107	3.189e-09	++++	32.4	0	75.9332	Turicibacter	Turicibacteraceae	Haloplasmatales	Bacilli	Bacillota	Bacteria
rs2236783	2	136594158	A	G	0.778	LCT	Bifidobacterium longum	Linear	90.3664	-0.0763	0.0129	3.194e-09	--+-	58.9	0	86.3056	Bifidobacterium	Bifidobacteriaceae	Actinomycetales	Actinomycetia	Actinomycetota	Bacteria
rs2687203	3	70933568	T	C	0.6672	FOXP1	Clostridium saudiense	Logistic	40.1855	-0.1551	0.0262	3.215e-09	----	0	0	84.6878	Clostridium	Clostridiaceae	Clostridiales	Clostridia	Bacillota A	Bacteria
rs3761681	16	4566857	T	C	0.7114	CDIP1	GCA-900066495 sp902362365	Logistic	9.99308	0.2552	0.0431	3.224e-09	++++	73.4	25.3609	90.5354	GCA-900066495	Peptostreptococcaceae	Peptostreptococcales	Clostridia	Bacillota A	Bacteria
rs6927022	6	32612397	A	G	0.5584	HLA-DQA1	Agathobacter sp000434275	Logistic	42.2228	0.1591	0.0269	3.225e-09	++++	0	0	84.6878	Agathobacter	Lachnospiraceae	Lachnospirales	Clostridia	Bacillota A	Bacteria
rs62039178	16	4479365	T	C	0.7188	DNAJA3	Clostridium saudiense	Logistic	40.1855	0.1642	0.0277	3.234e-09	++++	0	0	84.6878	Clostridium	Clostridiaceae	Clostridiales	Clostridia	Bacillota A	Bacteria
rs10195620	2	136495619	A	T	0.2119	UBXN4	Negativibacillus sp000435195	Logistic	28.0997	-0.1997	0.0337	3.243e-09	----	8.7	0	86.0145	Negativibacillus	Ruminococcaceae	Oscillospirales	Clostridia	Bacillota A	Bacteria
rs56179591	20	45712385	A	T	0.1876	EYA2	CAG-115 sp003531585	Linear	61.6412	-0.0722	0.0122	3.246e-09	---+	66.2	48.3378	92.5596	CAG-115	Ruminococcaceae	Oscillospirales	Clostridia	Bacillota A	Bacteria
rs12988076	2	136569848	A	C	0.7782	LCT	Bifidobacterium longum	Linear	90.3664	-0.0762	0.0129	3.252e-09	--+-	60.1	0	86.673	Bifidobacterium	Bifidobacteriaceae	Actinomycetales	Actinomycetia	Actinomycetota	Bacteria
rs73405471	6	32603374	T	C	0.0926	HLA-DQA1	Butyribacter hominis	Logistic	27.2382	-0.2871	0.0485	3.267e-09	----	0	0	84.6878	Butyribacter	Lachnospiraceae	Lachnospirales	Clostridia	Bacillota A	Bacteria
rs584768	19	49213284	A	G	0.4722	MAMSTR	Ruminococcus B gnavus	Linear	61.9832	-0.0562	0.0095	3.277e-09	----	0	0	84.6878	Ruminococcus B	Lachnospiraceae	Lachnospirales	Clostridia	Bacillota A	Bacteria
rs504963	19	49208865	A	G	0.4708	FUT2	Blautia A obeum	Linear	96.438	-0.0628	0.0106	3.341e-09	----	0	0	84.6878	Blautia A	Lachnospiraceae	Lachnospirales	Clostridia	Bacillota A	Bacteria
rs2164331	2	136667896	T	C	0.0791	DARS	Bifidobacterium adolescentis	Linear	89.978	0.1133	0.0192	3.352e-09	++++	0	0	84.6878	Bifidobacterium	Bifidobacteriaceae	Actinomycetales	Actinomycetia	Actinomycetota	Bacteria
rs504963	19	49208865	A	G	0.4709	FUT2	Mediterraneibacter faecis	Linear	90.9891	-0.0609	0.0103	3.36e-09	----	76.3	35.1186	91.3759	Mediterraneibacter	Lachnospiraceae	Lachnospirales	Clostridia	Bacillota A	Bacteria
rs12620033	2	136589612	C	G	0.2219	LCT	Bifidobacterium longum	Linear	90.3664	0.0762	0.0129	3.382e-09	++-+	58.9	0	86.3	Bifidobacterium	Bifidobacteriaceae	Actinomycetales	Actinomycetia	Actinomycetota	Bacteria
rs309137	2	136765951	T	C	0.7569	DARS	Negativibacillus sp000435195	Logistic	28.0997	0.1925	0.0326	3.395e-09	++++	0	0	84.6878	Negativibacillus	Ruminococcaceae	Oscillospirales	Clostridia	Bacillota A	Bacteria
rs602662	19	49206985	A	G	0.4718	FUT2	Blautia A obeum	Linear	96.438	-0.0627	0.0106	3.416e-09	----	0	0	84.6878	Blautia A	Lachnospiraceae	Lachnospirales	Clostridia	Bacillota A	Bacteria
rs632632	2	136638216	T	C	0.7733	MCM6	Bifidobacterium catenulatum	Logistic	16.13	-0.2463	0.0417	3.423e-09	--+-	43.9	0	81.2529	Bifidobacterium	Bifidobacteriaceae	Actinomycetales	Actinomycetia	Actinomycetota	Bacteria
rs4002471	19	49215095	T	C	0.494	MAMSTR	Ruminococcus B gnavus	Linear	61.9832	-0.0563	0.0095	3.426e-09	----	0	0	84.6878	Ruminococcus B	Lachnospiraceae	Lachnospirales	Clostridia	Bacillota A	Bacteria
rs770538	12	78115581	A	G	0.7921	NAV3	V9D3004 sp900760345	Logistic	19.9194	0.2261	0.0383	3.465e-09	++++	13.5	0	86.755	V9D3004	Lachnospiraceae	Lachnospirales	Clostridia	Bacillota A	Bacteria
rs504963	19	49208865	A	G	0.471	FUT2	Mediterraneibacter torques	Linear	86.932	-0.061	0.0103	3.489e-09	--+-	60.5	0	86.8057	Mediterraneibacter	Lachnospiraceae	Lachnospirales	Clostridia	Bacillota A	Bacteria
rs6133389	20	7002760	A	G	0.1169	BMP2	Pauljensenia bouchesdurhonensis	Logistic	29.2505	0.2419	0.041	3.5e-09	++-+	48.1	0	82.7927	Pauljensenia	Actinomycetaceae	Actinomycetales	Actinomycetia	Actinomycetota	Bacteria
rs9469199	6	32603039	A	G	0.0924	HLA-DQA1	Butyribacter hominis	Logistic	27.2382	-0.2865	0.0485	3.52e-09	----	0	0	84.6878	Butyribacter	Lachnospiraceae	Lachnospirales	Clostridia	Bacillota A	Bacteria
rs13338333	16	4443250	T	C	0.1994	VASN	Turicibacter sanguinis	Linear	53.88	-0.07	0.0118	3.52e-09	----	16.4	0	87.1951	Turicibacter	Turicibacteraceae	Haloplasmatales	Bacilli	Bacillota	Bacteria
rs5007038	3	70951945	A	T	0.6681	FOXP1	Clostridium saudiense	Logistic	40.1855	-0.1543	0.0261	3.544e-09	----	0	0	84.6878	Clostridium	Clostridiaceae	Clostridiales	Clostridia	Bacillota A	Bacteria
rs34061722	6	32599337	T	C	0.2825	HLA-DQA1	Pseudoruminococcus massiliensis	Logistic	22.1671	0.1956	0.0331	3.577e-09	++++	0	0	84.6878	Pseudoruminococcus	Acutalibacteraceae	Oscillospirales	Clostridia	Bacillota A	Bacteria
rs692854	19	49209464	A	C	0.4693	FUT2	Mediterraneibacter faecis	Linear	90.9891	-0.061	0.0103	3.597e-09	----	75.8	33.4471	91.2305	Mediterraneibacter	Lachnospiraceae	Lachnospirales	Clostridia	Bacillota A	Bacteria
rs12363886	11	4696534	A	C	0.4921	OR51E2	HGM14224 sp900761905	Logistic	49.3465	0.1468	0.0249	3.601e-09	++++	0	0	84.6878	HGM14224	HGM14224	DTUO25	SHA-98	Bacillota G	Bacteria
rs56146525	5	442571	A	C	0.6107	C5orf55	Enterocloster excrementigallinarum	Linear	58.1657	-0.0581	0.0098	3.63e-09	----	0	0	84.6878	Enterocloster	Lachnospiraceae	Lachnospirales	Clostridia	Bacillota A	Bacteria
rs4424079	6	32602169	T	C	0.0923	HLA-DQA1	Butyribacter hominis	Logistic	27.2382	-0.2864	0.0485	3.631e-09	----	0	0	84.6878	Butyribacter	Lachnospiraceae	Lachnospirales	Clostridia	Bacillota A	Bacteria
rs6719488	2	136575199	T	G	0.7783	LCT	Bifidobacterium longum	Linear	90.3664	-0.076	0.0129	3.639e-09	--+-	60.5	0	86.7953	Bifidobacterium	Bifidobacteriaceae	Actinomycetales	Actinomycetia	Actinomycetota	Bacteria
rs1056465	5	442438	A	T	0.3894	C5orf55	Enterocloster excrementigallinarum	Linear	58.1657	0.0581	0.0098	3.653e-09	++++	0	0	84.6878	Enterocloster	Lachnospiraceae	Lachnospirales	Clostridia	Bacillota A	Bacteria
rs13084963	3	70940412	C	G	0.6875	FOXP1	Clostridium saudiense	Logistic	40.1855	-0.1566	0.0266	3.674e-09	----	0	0	84.6878	Clostridium	Clostridiaceae	Clostridiales	Clostridia	Bacillota A	Bacteria
rs633372	19	49209226	A	G	0.4704	FUT2	Mediterraneibacter torques	Linear	86.932	-0.061	0.0103	3.696e-09	--+-	58.4	0	86.1539	Mediterraneibacter	Lachnospiraceae	Lachnospirales	Clostridia	Bacillota A	Bacteria
rs892715	2	136576577	T	C	0.2218	LCT	Bifidobacterium longum	Linear	90.3664	0.076	0.0129	3.705e-09	++-+	60.4	0	86.7692	Bifidobacterium	Bifidobacteriaceae	Actinomycetales	Actinomycetia	Actinomycetota	Bacteria
rs309180	2	136614255	A	G	0.7715	MCM6	Bifidobacterium catenulatum	Logistic	16.13	-0.2458	0.0417	3.712e-09	--+-	45	0	81.6607	Bifidobacterium	Bifidobacteriaceae	Actinomycetales	Actinomycetia	Actinomycetota	Bacteria
rs11646063	16	4439209	A	G	0.7234	VASN	Turicibacter sanguinis	Linear	53.88	0.0638	0.0108	3.72e-09	++++	0	0	84.6878	Turicibacter	Turicibacteraceae	Haloplasmatales	Bacilli	Bacillota	Bacteria
rs56254492	3	70920168	T	C	0.31	FOXP1	Clostridium saudiense	Logistic	40.1855	0.1564	0.0265	3.75e-09	++++	0	0	84.6878	Clostridium	Clostridiaceae	Clostridiales	Clostridia	Bacillota A	Bacteria
rs8182173	16	4420787	T	C	0.2321	VASN	Intestinibacter sp900540355	Linear	55.8722	-0.0676	0.0115	3.762e-09	----	0	0	84.6878	Intestinibacter	Peptostreptococcaceae	Peptostreptococcales	Clostridia	Bacillota A	Bacteria
rs11076831	16	4460133	A	G	0.7855	CORO7-PAM16	Clostridium saudiense	Logistic	40.1855	0.1811	0.0307	3.763e-09	++++	0	0	84.6878	Clostridium	Clostridiaceae	Clostridiales	Clostridia	Bacillota A	Bacteria
rs886860	16	4422305	A	G	0.7611	VASN	Intestinibacter sp900540355	Linear	55.8722	0.0669	0.0114	3.802e-09	++++	0	0	84.6878	Intestinibacter	Peptostreptococcaceae	Peptostreptococcales	Clostridia	Bacillota A	Bacteria
rs6500602	16	4497451	T	C	0.2647	DNAJA3	GCA-900066495 sp902362365	Logistic	9.99308	-0.2594	0.044	3.817e-09	-+--	84.8	62.1451	93.8962	GCA-900066495	Peptostreptococcaceae	Peptostreptococcales	Clostridia	Bacillota A	Bacteria
rs2687195	3	70905581	A	G	0.6877	FOXP1	Clostridium saudiense	Logistic	40.1855	-0.1555	0.0264	3.829e-09	----	0	0	84.6878	Clostridium	Clostridiaceae	Clostridiales	Clostridia	Bacillota A	Bacteria
rs66717543	16	4489030	A	T	0.7217	DNAJA3	Clostridium saudiense	Logistic	40.1855	0.1648	0.028	3.847e-09	++++	0	0	84.6878	Clostridium	Clostridiaceae	Clostridiales	Clostridia	Bacillota A	Bacteria
rs77797096	8	20868870	A	C	0.098	GFRA2	CAG-245 sp000434195	Logistic	8.19559	0.4492	0.0763	3.856e-09	++++	19.8	0	87.7173	CAG-245	CAG-508	TANB77	Clostridia	Bacillota A	Bacteria
rs55825471	2	136526981	A	T	0.7434	UBXN4	Bifidobacterium longum	Linear	90.3664	-0.0793	0.0135	3.862e-09	--+-	19.6	0	87.6906	Bifidobacterium	Bifidobacteriaceae	Actinomycetales	Actinomycetia	Actinomycetota	Bacteria
rs72717411	5	429124	C	G	0.6141	AHRR	Enterocloster excrementigallinarum	Linear	58.1657	-0.0582	0.0099	3.867e-09	----	0	0	84.6878	Enterocloster	Lachnospiraceae	Lachnospirales	Clostridia	Bacillota A	Bacteria
rs56172659	20	45711599	A	G	0.1858	EYA2	CAG-115 sp003531585	Linear	61.6412	-0.0724	0.0123	3.876e-09	---+	62.4	43.2334	92.0944	CAG-115	Ruminococcaceae	Oscillospirales	Clostridia	Bacillota A	Bacteria
rs8084765	18	2879448	A	G	0.2549	EMILIN2	Faecalibacterium sp900539945	Linear	90.9647	-0.0762	0.0129	3.904e-09	----	37.2	0	78.3796	Faecalibacterium	Ruminococcaceae	Oscillospirales	Clostridia	Bacillota A	Bacteria
rs507766	19	49208543	T	C	0.5303	FUT2	Mediterraneibacter torques	Linear	86.932	0.061	0.0104	3.904e-09	++-+	60.3	0	86.741	Mediterraneibacter	Lachnospiraceae	Lachnospirales	Clostridia	Bacillota A	Bacteria
rs4639334	6	32602214	A	G	0.092	HLA-DQA1	Butyribacter hominis	Logistic	27.2382	-0.2865	0.0487	3.907e-09	----	0	0	84.6878	Butyribacter	Lachnospiraceae	Lachnospirales	Clostridia	Bacillota A	Bacteria
rs56317112	20	45711601	A	C	0.8142	EYA2	CAG-115 sp003531585	Linear	61.6412	0.0724	0.0123	3.908e-09	+++-	62.5	43.2603	92.0968	CAG-115	Ruminococcaceae	Oscillospirales	Clostridia	Bacillota A	Bacteria
rs9469200	6	32603212	T	C	0.9112	HLA-DQA1	Butyribacter hominis	Logistic	27.2382	0.2937	0.0499	3.917e-09	++++	0	0	84.6878	Butyribacter	Lachnospiraceae	Lachnospirales	Clostridia	Bacillota A	Bacteria
rs35779452	6	32599272	A	G	0.7169	HLA-DQA1	Pseudoruminococcus massiliensis	Logistic	22.1671	-0.1948	0.0331	3.953e-09	----	0	0	84.6878	Pseudoruminococcus	Acutalibacteraceae	Oscillospirales	Clostridia	Bacillota A	Bacteria
rs6966570	7	100695058	T	C	0.288	MUC17	Coprobacillus cateniformis	Logistic	26.9335	-0.1864	0.0317	3.973e-09	----	0	0	84.6878	Coprobacillus	Coprobacillaceae	Erysipelotrichales	Bacilli	Bacillota	Bacteria
rs571689	19	49207554	T	C	0.4711	FUT2	Mediterraneibacter faecis	Linear	90.9891	-0.0607	0.0103	3.989e-09	----	76.7	36.2808	91.4775	Mediterraneibacter	Lachnospiraceae	Lachnospirales	Clostridia	Bacillota A	Bacteria
rs12465802	2	136381348	A	G	0.2876	R3HDM1	Bifidobacterium catenulatum	Logistic	16.13	0.2356	0.04	4.004e-09	++-+	32.1	0	75.7514	Bifidobacterium	Bifidobacteriaceae	Actinomycetales	Actinomycetia	Actinomycetota	Bacteria
rs4786517	16	4578732	A	G	0.2518	CDIP1	Turicibacter sanguinis	Linear	53.88	-0.0632	0.0107	4.007e-09	----	25	0	71.0488	Turicibacter	Turicibacteraceae	Haloplasmatales	Bacilli	Bacillota	Bacteria
rs569970	19	49207718	T	C	0.5289	FUT2	Mediterraneibacter faecis	Linear	90.9891	0.0607	0.0103	4.013e-09	++++	76.7	36.2681	91.4764	Mediterraneibacter	Lachnospiraceae	Lachnospirales	Clostridia	Bacillota A	Bacteria
rs507855	19	49208501	A	G	0.5302	FUT2	Mediterraneibacter torques	Linear	86.932	0.061	0.0104	4.014e-09	++-+	60.4	0	86.7718	Mediterraneibacter	Lachnospiraceae	Lachnospirales	Clostridia	Bacillota A	Bacteria
rs113129808	5	429582	T	G	0.3846	AHRR	Enterocloster excrementigallinarum	Linear	58.1657	0.0582	0.0099	4.019e-09	++++	0	0	84.6878	Enterocloster	Lachnospiraceae	Lachnospirales	Clostridia	Bacillota A	Bacteria
rs2452170	19	49213504	A	G	0.4718	MAMSTR	Ruminococcus B gnavus	Linear	61.9832	-0.0558	0.0095	4.02e-09	----	0	0	84.6878	Ruminococcus B	Lachnospiraceae	Lachnospirales	Clostridia	Bacillota A	Bacteria
rs570794	19	49207651	T	C	0.5289	FUT2	Mediterraneibacter faecis	Linear	90.9891	0.0607	0.0103	4.026e-09	++++	76.7	36.2682	91.4764	Mediterraneibacter	Lachnospiraceae	Lachnospirales	Clostridia	Bacillota A	Bacteria
rs6077127	20	6982443	T	C	0.7432	BMP2	Pauljensenia bouchesdurhonensis	Logistic	29.2505	-0.181	0.0308	4.06e-09	----	4.3	0	85.3509	Pauljensenia	Actinomycetaceae	Actinomycetales	Actinomycetia	Actinomycetota	Bacteria
rs56024701	18	68697379	A	C	0.8497	GTSCR1	Fimisoma avicola	Logistic	35.939	-0.2143	0.0364	4.068e-09	----	8.8	0	86.0388	Fimisoma	Anaerovoracaceae	Peptostreptococcales	Clostridia	Bacillota A	Bacteria
rs1704773	19	49209566	A	G	0.5311	FUT2	Mediterraneibacter faecis	Linear	90.9891	0.0608	0.0103	4.068e-09	++++	75.6	32.6539	91.1617	Mediterraneibacter	Lachnospiraceae	Lachnospirales	Clostridia	Bacillota A	Bacteria
rs1003880	6	32298484	T	G	0.2227	C6orf10	Butyribacter hominis	Logistic	27.2382	0.1932	0.0328	4.076e-09	++++	0	0	84.6878	Butyribacter	Lachnospiraceae	Lachnospirales	Clostridia	Bacillota A	Bacteria
rs75062160	8	20861497	T	C	0.0982	GFRA2	CAG-245 sp000434195	Logistic	8.19559	0.4485	0.0763	4.089e-09	++++	0	0	84.6878	CAG-245	CAG-508	TANB77	Clostridia	Bacillota A	Bacteria
rs1641868	16	4594503	C	G	0.7198	CDIP1	GCA-900066495 sp902362365	Logistic	9.99308	0.257	0.0437	4.099e-09	++++	69.9	13.3365	89.5171	GCA-900066495	Peptostreptococcaceae	Peptostreptococcales	Clostridia	Bacillota A	Bacteria
rs570794	19	49207651	T	C	0.529	FUT2	Blautia A obeum	Linear	96.438	0.0625	0.0106	4.116e-09	++++	0	0	84.6878	Blautia A	Lachnospiraceae	Lachnospirales	Clostridia	Bacillota A	Bacteria
rs11076838	16	4595883	C	G	0.2803	CDIP1	GCA-900066495 sp902362365	Logistic	9.99308	-0.2569	0.0437	4.122e-09	----	69.7	12.7076	89.4641	GCA-900066495	Peptostreptococcaceae	Peptostreptococcales	Clostridia	Bacillota A	Bacteria
rs56373615	8	20870050	A	G	0.0982	GFRA2	CAG-245 sp000434195	Logistic	8.19559	0.4476	0.0761	4.149e-09	++++	20.4	0	87.8069	CAG-245	CAG-508	TANB77	Clostridia	Bacillota A	Bacteria
rs569970	19	49207718	T	C	0.529	FUT2	Blautia A obeum	Linear	96.438	0.0625	0.0106	4.172e-09	++++	0	0	84.6878	Blautia A	Lachnospiraceae	Lachnospirales	Clostridia	Bacillota A	Bacteria
rs681343	19	49206462	T	C	0.4388	FUT2	Mediterraneibacter faecis	Linear	90.9891	-0.0607	0.0103	4.196e-09	----	72.6	22.6255	90.3027	Mediterraneibacter	Lachnospiraceae	Lachnospirales	Clostridia	Bacillota A	Bacteria
rs983812	8	59384181	T	C	0.6542	CYP7A1	Schaedlerella glycyrrhizinilytica A	Logistic	31.6775	0.1584	0.027	4.21e-09	++++	0	0	84.6878	Schaedlerella	Lachnospiraceae	Lachnospirales	Clostridia	Bacillota A	Bacteria
rs571689	19	49207554	T	C	0.471	FUT2	Blautia A obeum	Linear	96.438	-0.0625	0.0106	4.219e-09	----	0	0	84.6878	Blautia A	Lachnospiraceae	Lachnospirales	Clostridia	Bacillota A	Bacteria
rs2638282	19	49213833	A	G	0.4719	MAMSTR	Blautia A obeum	Linear	96.438	-0.0627	0.0107	4.22e-09	----	0	0	84.6878	Blautia A	Lachnospiraceae	Lachnospirales	Clostridia	Bacillota A	Bacteria
rs579459	9	136154168	T	C	0.7602	SURF6	Limivivens sp900543575	Linear	89.4604	-0.0721	0.0123	4.248e-09	----	0	0	84.6878	Limivivens	Lachnospiraceae	Lachnospirales	Clostridia	Bacillota A	Bacteria
rs6754311	2	136707982	T	C	0.721	DARS	Lachnoclostridium A avicola	Logistic	23.9298	-0.1935	0.0329	4.251e-09	---+	52.1	0	84.1558	Lachnoclostridium A	Lachnospiraceae	Lachnospirales	Clostridia	Bacillota A	Bacteria
rs507711	19	49208564	T	C	0.4697	FUT2	Mediterraneibacter torques	Linear	86.932	-0.0609	0.0104	4.274e-09	--+-	59.9	0	86.6061	Mediterraneibacter	Lachnospiraceae	Lachnospirales	Clostridia	Bacillota A	Bacteria
rs646327	19	49209851	A	G	0.5326	FUT2	Mediterraneibacter faecis	Linear	90.9891	0.0608	0.0104	4.282e-09	++++	76.4	35.2873	91.3906	Mediterraneibacter	Lachnospiraceae	Lachnospirales	Clostridia	Bacillota A	Bacteria
rs77101200	5	443059	T	G	0.3899	C5orf55	Enterocloster excrementigallinarum	Linear	58.1657	0.0578	0.0098	4.285e-09	++++	0	0	84.6878	Enterocloster	Lachnospiraceae	Lachnospirales	Clostridia	Bacillota A	Bacteria
rs4785967	16	4523208	A	G	0.7232	HMOX2	Clostridium saudiense	Logistic	40.1855	0.1639	0.0279	4.3e-09	++++	0	0	84.6878	Clostridium	Clostridiaceae	Clostridiales	Clostridia	Bacillota A	Bacteria
rs632111	19	49208978	A	G	0.5297	FUT2	Blautia A obeum	Linear	96.438	0.0623	0.0106	4.31e-09	++++	0	0	84.6878	Blautia A	Lachnospiraceae	Lachnospirales	Clostridia	Bacillota A	Bacteria
rs309168	2	136670298	T	C	0.2288	DARS	Bifidobacterium catenulatum	Logistic	16.13	0.2433	0.0414	4.314e-09	++-+	45	0	81.6575	Bifidobacterium	Bifidobacteriaceae	Actinomycetales	Actinomycetia	Actinomycetota	Bacteria
rs35218044	19	35867824	T	G	0.1912	GPR42	Limiplasma merdipullorum	Linear	74.2696	0.0791	0.0135	4.316e-09	++++	2.9	0	85.1392	Limiplasma	CAG-74	Christensenellales	Clostridia	Bacillota A	Bacteria
rs2081194	19	49263477	C	G	0.627	FGF21	Clostridium sp900540255	Logistic	36.2701	0.1595	0.0272	4.334e-09	++++	0	0	84.6878	Clostridium	Clostridiaceae	Clostridiales	Clostridia	Bacillota A	Bacteria
rs603985	19	49207257	T	C	0.529	FUT2	Ruminococcus B gnavus	Linear	61.9832	0.0557	0.0095	4.338e-09	++++	0	0	84.6878	Ruminococcus B	Lachnospiraceae	Lachnospirales	Clostridia	Bacillota A	Bacteria
rs35371131	19	35867541	A	G	0.1912	GPR42	Limiplasma merdipullorum	Linear	74.2696	0.0791	0.0135	4.339e-09	++++	3	0	85.1407	Limiplasma	CAG-74	Christensenellales	Clostridia	Bacillota A	Bacteria
rs6500614	16	4573938	A	G	0.2519	CDIP1	Turicibacter sanguinis	Linear	53.88	-0.0631	0.0107	4.354e-09	----	22.7	0	88.1682	Turicibacter	Turicibacteraceae	Haloplasmatales	Bacilli	Bacillota	Bacteria
rs492602	19	49206417	A	G	0.5608	FUT2	Mediterraneibacter faecis	Linear	90.9891	0.0606	0.0103	4.359e-09	++++	72.9	23.4502	90.3728	Mediterraneibacter	Lachnospiraceae	Lachnospirales	Clostridia	Bacillota A	Bacteria
rs3859155	16	4593741	A	C	0.7195	CDIP1	GCA-900066495 sp902362365	Logistic	9.99308	0.256	0.0436	4.361e-09	++++	69.6	12.6268	89.4572	GCA-900066495	Peptostreptococcaceae	Peptostreptococcales	Clostridia	Bacillota A	Bacteria
rs75481361	19	35883007	A	G	0.1495	GPR42	Pullichristensenella hMGS.05548	Linear	72.6983	0.0871	0.0148	4.368e-09	++++	0	0	84.6878	Pullichristensenella	CAG-74	Christensenellales	Clostridia	Bacillota A	Bacteria
rs633372	19	49209226	A	G	0.4702	FUT2	Blautia A obeum	Linear	96.438	-0.0624	0.0106	4.386e-09	----	0	0	84.6878	Blautia A	Lachnospiraceae	Lachnospirales	Clostridia	Bacillota A	Bacteria
rs4785968	16	4535307	A	T	0.7474	NMRAL1	Turicibacter sanguinis	Linear	53.88	0.0629	0.0107	4.396e-09	++++	31.8	0	75.5771	Turicibacter	Turicibacteraceae	Haloplasmatales	Bacilli	Bacillota	Bacteria
rs646327	19	49209851	A	G	0.5326	FUT2	Ruminococcus B gnavus	Linear	61.9832	0.0557	0.0095	4.419e-09	++++	0	0	84.6878	Ruminococcus B	Lachnospiraceae	Lachnospirales	Clostridia	Bacillota A	Bacteria
rs507855	19	49208501	A	G	0.5304	FUT2	Blautia A obeum	Linear	96.438	0.0625	0.0107	4.421e-09	++++	0	0	84.6878	Blautia A	Lachnospiraceae	Lachnospirales	Clostridia	Bacillota A	Bacteria
rs11665102	18	68696511	C	G	0.8496	GTSCR1	Fimisoma avicola	Logistic	35.939	-0.2138	0.0364	4.431e-09	----	9.8	0	86.182	Fimisoma	Anaerovoracaceae	Peptostreptococcales	Clostridia	Bacillota A	Bacteria
rs182549	2	136616754	T	C	0.7212	MCM6	Bifidobacterium longum	Linear	90.3664	-0.0722	0.0123	4.446e-09	---+	66.4	1.56803	88.5207	Bifidobacterium	Bifidobacteriaceae	Actinomycetales	Actinomycetia	Actinomycetota	Bacteria
rs2548459	19	49209339	T	C	0.53	FUT2	Mediterraneibacter faecis	Linear	90.9891	0.0606	0.0103	4.453e-09	++++	75.6	32.5498	91.1527	Mediterraneibacter	Lachnospiraceae	Lachnospirales	Clostridia	Bacillota A	Bacteria
rs507766	19	49208543	T	C	0.5305	FUT2	Blautia A obeum	Linear	96.438	0.0625	0.0107	4.454e-09	++++	0	0	84.6878	Blautia A	Lachnospiraceae	Lachnospirales	Clostridia	Bacillota A	Bacteria
rs12608520	19	35868613	T	C	0.8089	GPR42	Limiplasma merdipullorum	Linear	74.2696	-0.079	0.0135	4.458e-09	----	7.3	0	85.8048	Limiplasma	CAG-74	Christensenellales	Clostridia	Bacillota A	Bacteria
rs2452170	19	49213504	A	G	0.4717	MAMSTR	Blautia A obeum	Linear	96.438	-0.0626	0.0107	4.459e-09	----	0	0	84.6878	Blautia A	Lachnospiraceae	Lachnospirales	Clostridia	Bacillota A	Bacteria
rs12977409	19	35868032	A	G	0.1912	GPR42	Limiplasma merdipullorum	Linear	74.2696	0.079	0.0135	4.473e-09	++++	2.3	0	85.0462	Limiplasma	CAG-74	Christensenellales	Clostridia	Bacillota A	Bacteria
rs4786504	16	4537693	T	C	0.2497	NMRAL1	Turicibacter sanguinis	Linear	53.88	-0.0631	0.0108	4.475e-09	----	27.6	0	72.9395	Turicibacter	Turicibacteraceae	Haloplasmatales	Bacilli	Bacillota	Bacteria
rs72717410	5	428785	A	T	0.6136	AHRR	Enterocloster excrementigallinarum	Linear	58.1657	-0.0579	0.0099	4.487e-09	----	0	0	84.6878	Enterocloster	Lachnospiraceae	Lachnospirales	Clostridia	Bacillota A	Bacteria
rs72717415	5	430059	A	G	0.3858	AHRR	Enterocloster excrementigallinarum	Linear	58.1657	0.0579	0.0099	4.49e-09	++++	0	0	84.6878	Enterocloster	Lachnospiraceae	Lachnospirales	Clostridia	Bacillota A	Bacteria
rs79883572	8	20862031	C	G	0.9018	GFRA2	CAG-245 sp000434195	Logistic	8.19559	-0.4474	0.0763	4.495e-09	----	0	0	84.6878	CAG-245	CAG-508	TANB77	Clostridia	Bacillota A	Bacteria
rs2251034	19	49207792	A	G	0.4707	FUT2	Blautia A obeum	Linear	96.438	-0.0623	0.0106	4.498e-09	----	0	0	84.6878	Blautia A	Lachnospiraceae	Lachnospirales	Clostridia	Bacillota A	Bacteria
rs72717432	5	444810	A	G	0.3901	EXOC3	Enterocloster excrementigallinarum	Linear	58.1657	0.0577	0.0098	4.508e-09	++++	0	0	84.6878	Enterocloster	Lachnospiraceae	Lachnospirales	Clostridia	Bacillota A	Bacteria
rs8051695	16	4536621	T	C	0.2526	NMRAL1	Turicibacter sanguinis	Linear	53.88	-0.0628	0.0107	4.517e-09	----	32.1	0	75.7612	Turicibacter	Turicibacteraceae	Haloplasmatales	Bacilli	Bacillota	Bacteria
rs6730157	2	135907088	A	G	0.7092	ZRANB3	Bifidobacterium longum	Linear	90.3664	-0.0715	0.0122	4.527e-09	----	59.9	0	86.6065	Bifidobacterium	Bifidobacteriaceae	Actinomycetales	Actinomycetia	Actinomycetota	Bacteria
rs503279	19	49209010	T	C	0.5289	FUT2	Blautia A obeum	Linear	96.438	0.0623	0.0106	4.529e-09	++++	0	0	84.6878	Blautia A	Lachnospiraceae	Lachnospirales	Clostridia	Bacillota A	Bacteria
rs485186	19	49207206	A	G	0.5276	FUT2	Mediterraneibacter torques	Linear	86.932	0.0607	0.0104	4.534e-09	++-+	57.6	0	85.9192	Mediterraneibacter	Lachnospiraceae	Lachnospirales	Clostridia	Bacillota A	Bacteria
rs506897	19	49208629	C	G	0.4708	FUT2	Mediterraneibacter faecis	Linear	90.9891	-0.0605	0.0103	4.569e-09	----	75.8	33.1562	91.2052	Mediterraneibacter	Lachnospiraceae	Lachnospirales	Clostridia	Bacillota A	Bacteria
rs649129	9	136154304	T	C	0.2392	SURF6	Limivivens sp900543575	Linear	89.4604	0.072	0.0123	4.573e-09	++++	0	0	84.6878	Limivivens	Lachnospiraceae	Lachnospirales	Clostridia	Bacillota A	Bacteria
rs507855	19	49208501	A	G	0.5303	FUT2	Mediterraneibacter faecis	Linear	90.9891	0.0606	0.0103	4.576e-09	++++	75.4	32.0016	91.1052	Mediterraneibacter	Lachnospiraceae	Lachnospirales	Clostridia	Bacillota A	Bacteria
rs72717430	5	444502	T	C	0.6094	EXOC3	Enterocloster excrementigallinarum	Linear	58.1657	-0.0577	0.0098	4.58e-09	----	0	0	84.6878	Enterocloster	Lachnospiraceae	Lachnospirales	Clostridia	Bacillota A	Bacteria
rs77469253	8	20864042	A	G	0.0973	GFRA2	CAG-245 sp000434195	Logistic	8.19559	0.4487	0.0766	4.608e-09	++++	2.1	0	85.0054	CAG-245	CAG-508	TANB77	Clostridia	Bacillota A	Bacteria
rs34746896	19	35867672	C	G	0.1912	GPR42	Limiplasma merdipullorum	Linear	74.2696	0.079	0.0135	4.612e-09	++++	2.3	0	85.0385	Limiplasma	CAG-74	Christensenellales	Clostridia	Bacillota A	Bacteria
rs2548459	19	49209339	T	C	0.5301	FUT2	Blautia A obeum	Linear	96.438	0.0624	0.0106	4.615e-09	++++	0	0	84.6878	Blautia A	Lachnospiraceae	Lachnospirales	Clostridia	Bacillota A	Bacteria
rs6965671	7	100700531	T	C	0.2914	MUC17	Coprobacillus cateniformis	Logistic	26.9335	-0.1844	0.0315	4.62e-09	----	0	0	84.6878	Coprobacillus	Coprobacillaceae	Erysipelotrichales	Bacilli	Bacillota	Bacteria
rs4786493	16	4500122	T	C	0.7027	DNAJA3	GCA-900066495 sp902362365	Logistic	9.99308	0.252	0.043	4.625e-09	++++	77.4	38.7261	91.6926	GCA-900066495	Peptostreptococcaceae	Peptostreptococcales	Clostridia	Bacillota A	Bacteria
rs2251034	19	49207792	A	G	0.4708	FUT2	Mediterraneibacter faecis	Linear	90.9891	-0.0604	0.0103	4.628e-09	----	76.5	35.7345	91.4297	Mediterraneibacter	Lachnospiraceae	Lachnospirales	Clostridia	Bacillota A	Bacteria
rs1659497	16	4594635	A	G	0.2772	CDIP1	GCA-900066495 sp902362365	Logistic	9.99308	-0.2558	0.0437	4.629e-09	----	69.3	11.3865	89.3525	GCA-900066495	Peptostreptococcaceae	Peptostreptococcales	Clostridia	Bacillota A	Bacteria
rs11739543	5	443676	A	G	0.3901	EXOC3	Enterocloster excrementigallinarum	Linear	58.1657	0.0576	0.0098	4.629e-09	++++	0	0	84.6878	Enterocloster	Lachnospiraceae	Lachnospirales	Clostridia	Bacillota A	Bacteria
rs602662	19	49206985	A	G	0.4719	FUT2	Mediterraneibacter faecis	Linear	90.9891	-0.0603	0.0103	4.634e-09	----	76	33.9705	91.2759	Mediterraneibacter	Lachnospiraceae	Lachnospirales	Clostridia	Bacillota A	Bacteria
rs753593	9	93434093	T	C	0.1061	DIRAS2	UBA644 sp900547165	Logistic	35.4893	-0.2504	0.0427	4.639e-09	--+-	7.3	0	85.7989	UBA644	UBA644	Oscillospirales	Clostridia	Bacillota A	Bacteria
rs507711	19	49208564	T	C	0.4694	FUT2	Blautia A obeum	Linear	96.438	-0.0624	0.0107	4.667e-09	----	0	0	84.6878	Blautia A	Lachnospiraceae	Lachnospirales	Clostridia	Bacillota A	Bacteria
rs506897	19	49208629	C	G	0.4706	FUT2	Blautia A obeum	Linear	96.438	-0.0623	0.0106	4.693e-09	----	0	0	84.6878	Blautia A	Lachnospiraceae	Lachnospirales	Clostridia	Bacillota A	Bacteria
rs12609641	19	35868725	T	C	0.1909	GPR42	Limiplasma merdipullorum	Linear	74.2696	0.0789	0.0135	4.698e-09	++++	10.6	0	86.3171	Limiplasma	CAG-74	Christensenellales	Clostridia	Bacillota A	Bacteria
rs79954860	2	136563284	A	T	0.9448	LCT	Bifidobacterium adolescentis	Linear	89.978	-0.1316	0.0225	4.703e-09	----	0	0	84.6878	Bifidobacterium	Bifidobacteriaceae	Actinomycetales	Actinomycetia	Actinomycetota	Bacteria
rs6430589	2	136554800	C	G	0.7915	LCT	Negativibacillus sp000435195	Logistic	28.0997	0.1963	0.0335	4.714e-09	++++	0.1	0	84.6961	Negativibacillus	Ruminococcaceae	Oscillospirales	Clostridia	Bacillota A	Bacteria
rs692854	19	49209464	A	C	0.4692	FUT2	Blautia A obeum	Linear	96.438	-0.0624	0.0107	4.716e-09	----	0	0	84.6878	Blautia A	Lachnospiraceae	Lachnospirales	Clostridia	Bacillota A	Bacteria
rs507766	19	49208543	T	C	0.5304	FUT2	Mediterraneibacter faecis	Linear	90.9891	0.0605	0.0103	4.722e-09	++++	75.4	31.8958	91.0961	Mediterraneibacter	Lachnospiraceae	Lachnospirales	Clostridia	Bacillota A	Bacteria
rs309160	2	136685228	T	C	0.2289	DARS	Bifidobacterium catenulatum	Logistic	16.13	0.2424	0.0414	4.723e-09	++-+	45.1	0	81.7106	Bifidobacterium	Bifidobacteriaceae	Actinomycetales	Actinomycetia	Actinomycetota	Bacteria
rs485186	19	49207206	A	G	0.5278	FUT2	Blautia A obeum	Linear	96.438	0.0624	0.0107	4.747e-09	++++	0	0	84.6878	Blautia A	Lachnospiraceae	Lachnospirales	Clostridia	Bacillota A	Bacteria
rs115554641	5	443236	C	G	0.6099	C5orf55	Enterocloster excrementigallinarum	Linear	58.1657	-0.0576	0.0098	4.756e-09	----	0	0	84.6878	Enterocloster	Lachnospiraceae	Lachnospirales	Clostridia	Bacillota A	Bacteria
rs603985	19	49207257	T	C	0.529	FUT2	Mediterraneibacter torques	Linear	86.932	0.0608	0.0104	4.764e-09	++-+	59.4	0	86.4772	Mediterraneibacter	Lachnospiraceae	Lachnospirales	Clostridia	Bacillota A	Bacteria
rs309180	2	136614255	A	G	0.7716	MCM6	Bifidobacterium longum	Linear	90.3664	-0.0749	0.0128	4.774e-09	--+-	58	0	86.0254	Bifidobacterium	Bifidobacteriaceae	Actinomycetales	Actinomycetia	Actinomycetota	Bacteria
rs1417568	10	31101311	A	G	0.4536	ZNF438	Ventricola sp900542395	Logistic	51.1551	-0.1434	0.0245	4.776e-09	----	9	0	86.0599	Ventricola	CAG-74	Christensenellales	Clostridia	Bacillota A	Bacteria
rs3129882	6	32409530	A	G	0.5949	HLA-DRA	Butyribacter hominis	Logistic	27.2382	0.1637	0.028	4.781e-09	++++	0	0	84.6878	Butyribacter	Lachnospiraceae	Lachnospirales	Clostridia	Bacillota A	Bacteria
rs7200336	16	4422607	T	G	0.7616	VASN	Intestinibacter sp900540355	Linear	55.8722	0.0664	0.0114	4.813e-09	++++	0	0	84.6878	Intestinibacter	Peptostreptococcaceae	Peptostreptococcales	Clostridia	Bacillota A	Bacteria
rs1659499	16	4595269	A	G	0.2772	CDIP1	GCA-900066495 sp902362365	Logistic	9.99308	-0.2555	0.0437	4.817e-09	----	69.2	11.0303	89.3225	GCA-900066495	Peptostreptococcaceae	Peptostreptococcales	Clostridia	Bacillota A	Bacteria
rs485073	19	49207255	A	G	0.529	FUT2	Mediterraneibacter torques	Linear	86.932	0.0608	0.0104	4.834e-09	++-+	58.6	0	86.2147	Mediterraneibacter	Lachnospiraceae	Lachnospirales	Clostridia	Bacillota A	Bacteria
rs8053770	16	4539030	A	T	0.7479	NMRAL1	Turicibacter sanguinis	Linear	53.88	0.0626	0.0107	4.844e-09	++++	32.8	0	76.1495	Turicibacter	Turicibacteraceae	Haloplasmatales	Bacilli	Bacillota	Bacteria
rs838145	19	49248730	A	G	0.6027	IZUMO1	Clostridium sp001916075	Logistic	31.2313	0.1533	0.0262	4.845e-09	++++	44.8	0	81.577	Clostridium	Clostridiaceae	Clostridiales	Clostridia	Bacillota A	Bacteria
rs1704773	19	49209566	A	G	0.5312	FUT2	Blautia A obeum	Linear	96.438	0.0623	0.0107	4.847e-09	++++	0	0	84.6878	Blautia A	Lachnospiraceae	Lachnospirales	Clostridia	Bacillota A	Bacteria
rs2638281	19	49210869	A	G	0.4602	FUT2	Ruminococcus B gnavus	Linear	61.9832	0.0556	0.0095	4.852e-09	++++	0	0	84.6878	Ruminococcus B	Lachnospiraceae	Lachnospirales	Clostridia	Bacillota A	Bacteria
rs7191664	16	4541924	T	C	0.2495	NMRAL1	Turicibacter sanguinis	Linear	53.88	-0.063	0.0108	4.853e-09	----	26.9	0	72.4377	Turicibacter	Turicibacteraceae	Haloplasmatales	Bacilli	Bacillota	Bacteria
rs633372	19	49209226	A	G	0.4703	FUT2	Mediterraneibacter faecis	Linear	90.9891	-0.0604	0.0103	4.856e-09	----	75.4	31.8592	91.0929	Mediterraneibacter	Lachnospiraceae	Lachnospirales	Clostridia	Bacillota A	Bacteria
rs12188678	5	428231	T	C	0.6149	AHRR	Enterocloster excrementigallinarum	Linear	58.1657	-0.0579	0.0099	4.876e-09	----	0	0	84.6878	Enterocloster	Lachnospiraceae	Lachnospirales	Clostridia	Bacillota A	Bacteria
rs1362626	16	4549226	C	G	0.2519	NMRAL1	Turicibacter sanguinis	Linear	53.88	-0.0625	0.0107	4.883e-09	----	30.3	0	74.7206	Turicibacter	Turicibacteraceae	Haloplasmatales	Bacilli	Bacillota	Bacteria
rs143964756	17	51906753	T	G	0.0365	KIF2B	Faecousia sp000434635	Linear	65.1887	-0.1543	0.0264	4.898e-09	----	0	0	84.6878	Faecousia	Oscillospiraceae	Oscillospirales	Clostridia	Bacillota A	Bacteria
rs687621	9	136137065	A	G	0.6043	OBP2B	UMGS1623 sp934647945	Linear	69.4959	-0.0582	0.0099	4.925e-09	----	60.5	0	86.8082	UMGS1623	Acutalibacteraceae	Oscillospirales	Clostridia	Bacillota A	Bacteria
rs4786508	16	4568043	A	G	0.7501	CDIP1	Turicibacter sanguinis	Linear	53.88	0.0631	0.0108	4.927e-09	++++	15.1	0	86.997	Turicibacter	Turicibacteraceae	Haloplasmatales	Bacilli	Bacillota	Bacteria
rs507711	19	49208564	T	C	0.4695	FUT2	Mediterraneibacter faecis	Linear	90.9891	-0.0604	0.0103	4.955e-09	----	75.3	31.6447	91.0744	Mediterraneibacter	Lachnospiraceae	Lachnospirales	Clostridia	Bacillota A	Bacteria
rs1852922	3	70936712	A	G	0.6746	FOXP1	Intestinibacter sp900540355	Linear	55.8722	-0.0584	0.01	4.973e-09	----	0	0	84.6878	Intestinibacter	Peptostreptococcaceae	Peptostreptococcales	Clostridia	Bacillota A	Bacteria
rs485073	19	49207255	A	G	0.529	FUT2	Ruminococcus B gnavus	Linear	61.9832	0.0555	0.0095	4.998e-09	++++	0	0	84.6878	Ruminococcus B	Lachnospiraceae	Lachnospirales	Clostridia	Bacillota A	Bacteria
rs17211510	6	32602430	A	C	0.2827	HLA-DQA1	Pseudoruminococcus massiliensis	Logistic	22.1671	0.193	0.033	5.001e-09	++++	0	0	84.6878	Pseudoruminococcus	Acutalibacteraceae	Oscillospirales	Clostridia	Bacillota A	Bacteria
rs12188164	5	428236	A	C	0.3854	AHRR	Enterocloster excrementigallinarum	Linear	58.1657	0.0578	0.0099	5.006e-09	++++	0	0	84.6878	Enterocloster	Lachnospiraceae	Lachnospirales	Clostridia	Bacillota A	Bacteria
rs7201012	16	4480682	C	G	0.7332	DNAJA3	GCA-900066495 sp902362365	Logistic	9.99308	0.2594	0.0444	5.014e-09	+-++	85.8	65.2111	94.2144	GCA-900066495	Peptostreptococcaceae	Peptostreptococcales	Clostridia	Bacillota A	Bacteria
rs687670	2	136740900	T	C	0.7711	DARS	Bifidobacterium catenulatum	Logistic	16.13	-0.2421	0.0414	5.027e-09	--+-	46.7	0	82.2836	Bifidobacterium	Bifidobacteriaceae	Actinomycetales	Actinomycetia	Actinomycetota	Bacteria
rs55687287	8	20851589	T	C	0.0975	LZTS1	CAG-245 sp000434195	Logistic	8.19559	0.4477	0.0766	5.029e-09	++++	5.2	0	85.4873	CAG-245	CAG-508	TANB77	Clostridia	Bacillota A	Bacteria
rs492602	19	49206417	A	G	0.5607	FUT2	Ruminococcus B gnavus	Linear	61.9832	0.0553	0.0095	5.04e-09	++++	0	0	84.6878	Ruminococcus B	Lachnospiraceae	Lachnospirales	Clostridia	Bacillota A	Bacteria
rs17412892	20	45706036	A	G	0.1875	EYA2	CAG-115 sp003531585	Linear	61.6412	-0.0715	0.0122	5.059e-09	---+	66.7	48.8021	92.6026	CAG-115	Ruminococcaceae	Oscillospirales	Clostridia	Bacillota A	Bacteria
rs9271192	6	32578530	A	C	0.7203	HLA-DQA1	Eubacterium R sp000434995	Logistic	19.7943	-0.1994	0.0341	5.078e-09	----	0	0	84.6878	Eubacterium R	Acutalibacteraceae	Oscillospirales	Clostridia	Bacillota A	Bacteria
rs17205177	6	32602518	A	G	0.7173	HLA-DQA1	Pseudoruminococcus massiliensis	Logistic	22.1671	-0.1929	0.033	5.078e-09	----	0	0	84.6878	Pseudoruminococcus	Acutalibacteraceae	Oscillospirales	Clostridia	Bacillota A	Bacteria
rs584768	19	49213284	A	G	0.4721	MAMSTR	Blautia A obeum	Linear	96.438	-0.0624	0.0107	5.086e-09	----	0	0	84.6878	Blautia A	Lachnospiraceae	Lachnospirales	Clostridia	Bacillota A	Bacteria
rs495828	9	136154867	T	G	0.2404	SURF6	Limivivens sp900543575	Linear	89.4604	0.0715	0.0122	5.099e-09	++++	0	0	84.6878	Limivivens	Lachnospiraceae	Lachnospirales	Clostridia	Bacillota A	Bacteria
rs72717414	5	429818	C	G	0.6136	AHRR	Enterocloster excrementigallinarum	Linear	58.1657	-0.0577	0.0099	5.102e-09	----	0	0	84.6878	Enterocloster	Lachnospiraceae	Lachnospirales	Clostridia	Bacillota A	Bacteria
rs1851084	12	78118003	A	G	0.2095	NAV3	V9D3004 sp900760345	Logistic	19.9194	-0.225	0.0385	5.107e-09	----	19.5	0	87.6739	V9D3004	Lachnospiraceae	Lachnospirales	Clostridia	Bacillota A	Bacteria
rs10777381	12	78119100	A	G	0.7886	NAV3	V9D3004 sp900760345	Logistic	19.9194	0.2242	0.0384	5.117e-09	++++	3.3	0	85.2003	V9D3004	Lachnospiraceae	Lachnospirales	Clostridia	Bacillota A	Bacteria
rs11719167	3	122674040	A	G	0.5442	SEMA5B	Scatenecus faecavium	Logistic	11.6348	-0.2176	0.0372	5.129e-09	----	0	0	84.6878	Scatenecus	Gastranaerophilaceae	Gastranaerophilales	Vampirovibrionia	Cyanobacteriota	Bacteria
rs569970	19	49207718	T	C	0.5287	FUT2	Mediterraneibacter torques	Linear	86.932	0.0604	0.0103	5.135e-09	++-+	58.7	0	86.2505	Mediterraneibacter	Lachnospiraceae	Lachnospirales	Clostridia	Bacillota A	Bacteria
rs2058811	16	4575162	T	C	0.7106	CDIP1	GCA-900066495 sp902362365	Logistic	9.99308	0.252	0.0431	5.154e-09	++++	70.3	14.7648	89.6377	GCA-900066495	Peptostreptococcaceae	Peptostreptococcales	Clostridia	Bacillota A	Bacteria
rs4550451	16	4472609	T	C	0.2138	CORO7-PAM16	Turicibacter sanguinis	Linear	53.88	-0.0666	0.0114	5.157e-09	----	24.1	0	88.3711	Turicibacter	Turicibacteraceae	Haloplasmatales	Bacilli	Bacillota	Bacteria
rs571689	19	49207554	T	C	0.4712	FUT2	Mediterraneibacter torques	Linear	86.932	-0.0604	0.0103	5.173e-09	--+-	58.7	0	86.268	Mediterraneibacter	Lachnospiraceae	Lachnospirales	Clostridia	Bacillota A	Bacteria
rs35106244	19	49203829	T	C	0.4044	FUT2	Ruminococcus B gnavus	Linear	61.9832	-0.0581	0.0099	5.175e-09	----	0	0	84.6878	Ruminococcus B	Lachnospiraceae	Lachnospirales	Clostridia	Bacillota A	Bacteria
rs3768998	2	136720344	T	G	0.0791	DARS	Bifidobacterium adolescentis	Linear	89.978	0.1118	0.0191	5.183e-09	++++	0	0	84.6878	Bifidobacterium	Bifidobacteriaceae	Actinomycetales	Actinomycetia	Actinomycetota	Bacteria
rs10777382	12	78119132	A	C	0.7886	NAV3	V9D3004 sp900760345	Logistic	19.9194	0.2241	0.0384	5.2e-09	++++	3.8	0	85.2665	V9D3004	Lachnospiraceae	Lachnospirales	Clostridia	Bacillota A	Bacteria
rs56042615	5	437667	A	G	0.3868	AHRR	Enterocloster excrementigallinarum	Linear	58.1657	0.0576	0.0099	5.212e-09	++++	0	0	84.6878	Enterocloster	Lachnospiraceae	Lachnospirales	Clostridia	Bacillota A	Bacteria
rs2597312	3	70938609	T	C	0.6752	FOXP1	Intestinibacter sp900540355	Linear	55.8722	-0.0585	0.01	5.218e-09	----	0	0	84.6878	Intestinibacter	Peptostreptococcaceae	Peptostreptococcales	Clostridia	Bacillota A	Bacteria
rs6549366	3	70970343	A	G	0.3217	FOXP1	Clostridium saudiense	Logistic	40.1855	0.156	0.0267	5.222e-09	++++	0	0	84.6878	Clostridium	Clostridiaceae	Clostridiales	Clostridia	Bacillota A	Bacteria
rs570794	19	49207651	T	C	0.5288	FUT2	Mediterraneibacter torques	Linear	86.932	0.0604	0.0103	5.237e-09	++-+	58.7	0	86.2657	Mediterraneibacter	Lachnospiraceae	Lachnospirales	Clostridia	Bacillota A	Bacteria
rs7088786	10	31101541	T	G	0.5458	ZNF438	Ventricola sp900542395	Logistic	51.1551	0.1424	0.0244	5.243e-09	++++	4.1	0	85.3209	Ventricola	CAG-74	Christensenellales	Clostridia	Bacillota A	Bacteria
rs13065564	3	70965044	T	G	0.6806	FOXP1	Intestinibacter sp900540355	Linear	55.8722	-0.0588	0.0101	5.284e-09	----	0	0	84.6878	Intestinibacter	Peptostreptococcaceae	Peptostreptococcales	Clostridia	Bacillota A	Bacteria
rs11128199	3	70892382	T	G	0.4616	FOXP1	Clostridium saudiense	Logistic	40.1855	-0.1503	0.0257	5.29e-09	--+-	50	0	83.4776	Clostridium	Clostridiaceae	Clostridiales	Clostridia	Bacillota A	Bacteria
rs485186	19	49207206	A	G	0.5276	FUT2	Ruminococcus B gnavus	Linear	61.9832	0.0553	0.0095	5.307e-09	++++	0	0	84.6878	Ruminococcus B	Lachnospiraceae	Lachnospirales	Clostridia	Bacillota A	Bacteria
rs4402033	X	34391042	A	C	0.3829	FAM47A	Massilistercora sp902406105	Logistic	28.5747	0.1387	0.0238	5.313e-09	++++	35.3	0	77.4613	Massilistercora	Lachnospiraceae	Lachnospirales	Clostridia	Bacillota A	Bacteria
rs10859278	12	78119226	T	G	0.2113	NAV3	V9D3004 sp900760345	Logistic	19.9194	-0.224	0.0384	5.329e-09	----	2	0	84.9925	V9D3004	Lachnospiraceae	Lachnospirales	Clostridia	Bacillota A	Bacteria
rs503279	19	49209010	T	C	0.5288	FUT2	Mediterraneibacter faecis	Linear	90.9891	0.0601	0.0103	5.33e-09	++++	75.7	32.8321	91.1771	Mediterraneibacter	Lachnospiraceae	Lachnospirales	Clostridia	Bacillota A	Bacteria
rs676388	19	49211969	T	C	0.5279	FUT2	Blautia A obeum	Linear	96.438	0.0623	0.0107	5.344e-09	++++	0	0	84.6878	Blautia A	Lachnospiraceae	Lachnospirales	Clostridia	Bacillota A	Bacteria
rs7204624	16	4459834	A	G	0.2117	CORO7-PAM16	Clostridium saudiense	Logistic	40.1855	-0.1798	0.0308	5.346e-09	----	0	0	84.6878	Clostridium	Clostridiaceae	Clostridiales	Clostridia	Bacillota A	Bacteria
rs692854	19	49209464	A	C	0.4693	FUT2	Ruminococcus B gnavus	Linear	61.9832	-0.0553	0.0095	5.35e-09	----	0	0	84.6878	Ruminococcus B	Lachnospiraceae	Lachnospirales	Clostridia	Bacillota A	Bacteria
rs632632	2	136638216	T	C	0.7736	MCM6	Bifidobacterium longum	Linear	90.3664	-0.0746	0.0128	5.356e-09	--+-	57.9	0	86.0146	Bifidobacterium	Bifidobacteriaceae	Actinomycetales	Actinomycetia	Actinomycetota	Bacteria
rs4417334	12	78119399	A	T	0.7887	NAV3	V9D3004 sp900760345	Logistic	19.9194	0.2239	0.0384	5.411e-09	++++	1.8	0	84.9656	V9D3004	Lachnospiraceae	Lachnospirales	Clostridia	Bacillota A	Bacteria
rs1861652	16	4505331	T	C	0.7449	DNAJA3	Turicibacter sanguinis	Linear	53.88	0.0626	0.0107	5.412e-09	++++	37.7	0	78.6021	Turicibacter	Turicibacteraceae	Haloplasmatales	Bacilli	Bacillota	Bacteria
rs7200817	16	4480598	C	G	0.7329	DNAJA3	GCA-900066495 sp902362365	Logistic	9.99308	0.2588	0.0444	5.432e-09	+-++	85.7	64.9656	94.1886	GCA-900066495	Peptostreptococcaceae	Peptostreptococcales	Clostridia	Bacillota A	Bacteria
rs632111	19	49208978	A	G	0.5297	FUT2	Mediterraneibacter faecis	Linear	90.9891	0.06	0.0103	5.435e-09	++++	75.6	32.6124	91.1581	Mediterraneibacter	Lachnospiraceae	Lachnospirales	Clostridia	Bacillota A	Bacteria
rs13404551	2	136721995	T	C	0.771	DARS	Bifidobacterium catenulatum	Logistic	16.13	-0.2412	0.0414	5.451e-09	--+-	46.7	0	82.2999	Bifidobacterium	Bifidobacteriaceae	Actinomycetales	Actinomycetia	Actinomycetota	Bacteria
rs9837992	3	70959438	A	G	0.3309	FOXP1	Intestinibacter sp900540355	Linear	55.8722	0.0577	0.0099	5.467e-09	++++	0	0	84.6878	Intestinibacter	Peptostreptococcaceae	Peptostreptococcales	Clostridia	Bacillota A	Bacteria
rs6538320	12	78115612	A	G	0.2071	NAV3	V9D3004 sp900760345	Logistic	19.9194	-0.2254	0.0386	5.473e-09	----	18.2	0	87.4784	V9D3004	Lachnospiraceae	Lachnospirales	Clostridia	Bacillota A	Bacteria
rs35062987	6	32590735	T	C	0.2132	HLA-DQA1	Pseudoruminococcus massiliensis	Logistic	22.1671	0.2123	0.0364	5.497e-09	++++	51.1	0	83.8272	Pseudoruminococcus	Acutalibacteraceae	Oscillospirales	Clostridia	Bacillota A	Bacteria
rs758044	16	4431202	A	G	0.1983	VASN	Turicibacter sanguinis	Linear	53.88	-0.0695	0.0119	5.502e-09	----	23.4	0	88.2772	Turicibacter	Turicibacteraceae	Haloplasmatales	Bacilli	Bacillota	Bacteria
rs632111	19	49208978	A	G	0.5296	FUT2	Mediterraneibacter torques	Linear	86.932	0.0602	0.0103	5.518e-09	++-+	58.4	0	86.1683	Mediterraneibacter	Lachnospiraceae	Lachnospirales	Clostridia	Bacillota A	Bacteria
rs17211580	6	32602754	A	G	0.2837	HLA-DQA1	Pseudoruminococcus massiliensis	Logistic	22.1671	0.1927	0.033	5.521e-09	++++	0	0	84.6878	Pseudoruminococcus	Acutalibacteraceae	Oscillospirales	Clostridia	Bacillota A	Bacteria
rs739320	19	49261368	T	C	0.3589	FGF21	Clostridium sp900540255	Logistic	36.2701	-0.1568	0.0269	5.524e-09	----	0	0	84.6878	Clostridium	Clostridiaceae	Clostridiales	Clostridia	Bacillota A	Bacteria
rs503279	19	49209010	T	C	0.5288	FUT2	Ruminococcus B gnavus	Linear	61.9832	0.0551	0.0094	5.544e-09	++++	0	0	84.6878	Ruminococcus B	Lachnospiraceae	Lachnospirales	Clostridia	Bacillota A	Bacteria
rs4786513	16	4576423	T	C	0.2519	CDIP1	Turicibacter sanguinis	Linear	53.88	-0.0626	0.0107	5.555e-09	----	25.7	0	71.6015	Turicibacter	Turicibacteraceae	Haloplasmatales	Bacilli	Bacillota	Bacteria
rs62039231	16	4519548	A	G	0.2756	HMOX2	Clostridium saudiense	Logistic	40.1855	-0.1627	0.0279	5.561e-09	----	0	0	84.6878	Clostridium	Clostridiaceae	Clostridiales	Clostridia	Bacillota A	Bacteria
rs6465782	7	100705691	C	G	0.2911	MUC17	Coprobacillus cateniformis	Logistic	26.9335	-0.1835	0.0315	5.57e-09	----	0	0	84.6878	Coprobacillus	Coprobacillaceae	Erysipelotrichales	Bacilli	Bacillota	Bacteria
rs218174	2	136658345	A	G	0.7713	DARS	Bifidobacterium catenulatum	Logistic	16.13	-0.2417	0.0415	5.577e-09	--+-	47.1	0	82.4431	Bifidobacterium	Bifidobacteriaceae	Actinomycetales	Actinomycetia	Actinomycetota	Bacteria
rs12925448	16	4596041	C	G	0.2768	CDIP1	GCA-900066495 sp902362365	Logistic	9.99308	-0.2545	0.0437	5.587e-09	----	69.6	12.3981	89.4379	GCA-900066495	Peptostreptococcaceae	Peptostreptococcales	Clostridia	Bacillota A	Bacteria
rs679574	19	49206108	C	G	0.5608	FUT2	Ruminococcus B gnavus	Linear	61.9832	0.0555	0.0095	5.589e-09	++++	0	0	84.6878	Ruminococcus B	Lachnospiraceae	Lachnospirales	Clostridia	Bacillota A	Bacteria
rs11076828	16	4447771	T	C	0.7206	VASN	Clostridium saudiense	Logistic	40.1855	0.1638	0.0281	5.621e-09	++++	0	0	84.6878	Clostridium	Clostridiaceae	Clostridiales	Clostridia	Bacillota A	Bacteria
rs11679933	2	136812931	T	G	0.7206	CXCR4	Bifidobacterium adolescentis	Linear	89.978	-0.0693	0.0119	5.625e-09	----	0	0	84.6878	Bifidobacterium	Bifidobacteriaceae	Actinomycetales	Actinomycetia	Actinomycetota	Bacteria
rs601338	19	49206674	A	G	0.4389	FUT2	Ruminococcus B gnavus	Linear	61.9832	-0.0552	0.0095	5.627e-09	----	0	0	84.6878	Ruminococcus B	Lachnospiraceae	Lachnospirales	Clostridia	Bacillota A	Bacteria
rs600038	9	136151806	T	C	0.7609	SURF6	Limivivens sp900543575	Linear	89.4604	-0.0716	0.0123	5.629e-09	----	0	0	84.6878	Limivivens	Lachnospiraceae	Lachnospirales	Clostridia	Bacillota A	Bacteria
rs10859279	12	78119323	T	C	0.211	NAV3	V9D3004 sp900760345	Logistic	19.9194	-0.2236	0.0384	5.645e-09	----	3.2	0	85.1771	V9D3004	Lachnospiraceae	Lachnospirales	Clostridia	Bacillota A	Bacteria
rs1684600	16	4594671	T	C	0.2771	CDIP1	GCA-900066495 sp902362365	Logistic	9.99308	-0.2543	0.0436	5.648e-09	----	69	10.2657	89.2579	GCA-900066495	Peptostreptococcaceae	Peptostreptococcales	Clostridia	Bacillota A	Bacteria
rs6790743	3	70957896	A	C	0.6701	FOXP1	Intestinibacter sp900540355	Linear	55.8722	-0.0579	0.0099	5.659e-09	----	0	0	84.6878	Intestinibacter	Peptostreptococcaceae	Peptostreptococcales	Clostridia	Bacillota A	Bacteria
rs11751024	6	32586236	A	C	0.3828	HLA-DQA1	CAG-882 sp003486385	Logistic	20.8527	0.1833	0.0315	5.68e-09	++++	0	0	84.6878	CAG-882	Lachnospiraceae	Lachnospirales	Clostridia	Bacillota A	Bacteria
rs7204827	16	4467533	T	C	0.7325	CORO7-PAM16	GCA-900066495 sp902362365	Logistic	9.99308	0.2589	0.0444	5.714e-09	+-++	83.3	57.3746	93.4187	GCA-900066495	Peptostreptococcaceae	Peptostreptococcales	Clostridia	Bacillota A	Bacteria
rs1340949	10	31099139	T	C	0.5474	ZNF438	Ventricola sp900542395	Logistic	51.1551	0.143	0.0245	5.721e-09	++++	4.9	0	85.4381	Ventricola	CAG-74	Christensenellales	Clostridia	Bacillota A	Bacteria
rs11643057	16	4544505	T	C	0.7502	NMRAL1	Turicibacter sanguinis	Linear	53.88	0.0619	0.0106	5.727e-09	++++	32	0	75.7225	Turicibacter	Turicibacteraceae	Haloplasmatales	Bacilli	Bacillota	Bacteria
rs182549	2	136616754	T	C	0.7206	MCM6	Lachnoclostridium A avicola	Logistic	23.9298	-0.1931	0.0332	5.755e-09	---+	57.9	0	85.9977	Lachnoclostridium A	Lachnospiraceae	Lachnospirales	Clostridia	Bacillota A	Bacteria
rs58899386	9	93428448	A	G	0.105	DIRAS2	UBA644 sp900547165	Logistic	35.4893	-0.2497	0.0429	5.777e-09	--+-	6.5	0	85.6765	UBA644	UBA644	Oscillospirales	Clostridia	Bacillota A	Bacteria
rs3132511	6	31170020	C	G	0.846	HCG27	Enterocloster asparagiformis	Logistic	24.819	0.2313	0.0397	5.777e-09	++++	0	0	84.6878	Enterocloster	Lachnospiraceae	Lachnospirales	Clostridia	Bacillota A	Bacteria
rs711144	12	78119216	T	C	0.2104	NAV3	V9D3004 sp900760345	Logistic	19.9194	-0.2235	0.0384	5.783e-09	----	9	0	86.0699	V9D3004	Lachnospiraceae	Lachnospirales	Clostridia	Bacillota A	Bacteria
rs12233092	2	136652093	A	G	0.0882	DARS	Bifidobacterium adolescentis	Linear	89.978	0.1072	0.0184	5.793e-09	++++	0	0	84.6878	Bifidobacterium	Bifidobacteriaceae	Actinomycetales	Actinomycetia	Actinomycetota	Bacteria
rs34847072	5	437862	C	G	0.3868	AHRR	Enterocloster excrementigallinarum	Linear	58.1657	0.0574	0.0099	5.799e-09	++++	0	0	84.6878	Enterocloster	Lachnospiraceae	Lachnospirales	Clostridia	Bacillota A	Bacteria
rs687289	9	136137106	A	G	0.3958	OBP2B	UMGS1623 sp934647945	Linear	69.4959	0.0579	0.0099	5.8e-09	++++	58.8	0	86.2752	UMGS1623	Acutalibacteraceae	Oscillospirales	Clostridia	Bacillota A	Bacteria
rs9271182	6	32578230	A	G	0.2971	HLA-DQA1	Eubacterium R sp000434995	Logistic	19.7943	0.1996	0.0343	5.809e-09	++++	0	0	84.6878	Eubacterium R	Acutalibacteraceae	Oscillospirales	Clostridia	Bacillota A	Bacteria
rs439523	19	49236102	T	C	0.5099	RASIP1	Clostridium sp001916075	Logistic	31.2313	0.1489	0.0256	5.818e-09	++++	61.3	0	87.0211	Clostridium	Clostridiaceae	Clostridiales	Clostridia	Bacillota A	Bacteria
rs72717412	5	429381	T	C	0.3827	AHRR	Enterocloster excrementigallinarum	Linear	58.1657	0.0578	0.0099	5.863e-09	++++	0	0	84.6878	Enterocloster	Lachnospiraceae	Lachnospirales	Clostridia	Bacillota A	Bacteria
rs55653801	8	20858737	C	G	0.0987	GFRA2	CAG-245 sp000434195	Logistic	8.19559	0.4427	0.0761	5.87e-09	++++	0.8	0	84.8158	CAG-245	CAG-508	TANB77	Clostridia	Bacillota A	Bacteria
rs17843608	6	32620454	A	C	0.5545	HLA-DQA1	Agathobacter sp000434275	Logistic	42.2228	0.1677	0.0288	5.876e-09	++-+	0	0	84.6878	Agathobacter	Lachnospiraceae	Lachnospirales	Clostridia	Bacillota A	Bacteria
rs9923395	16	4427783	A	C	0.2057	VASN	Turicibacter sanguinis	Linear	53.88	-0.0687	0.0118	5.881e-09	----	17.8	0	87.4206	Turicibacter	Turicibacteraceae	Haloplasmatales	Bacilli	Bacillota	Bacteria
rs516316	19	49206145	C	G	0.4391	FUT2	Ruminococcus B gnavus	Linear	61.9832	-0.0554	0.0095	5.909e-09	----	0	0	84.6878	Ruminococcus B	Lachnospiraceae	Lachnospirales	Clostridia	Bacillota A	Bacteria
rs8043603	16	4573332	T	C	0.7479	CDIP1	Turicibacter sanguinis	Linear	53.88	0.0625	0.0107	5.96e-09	++++	21.3	0	87.9538	Turicibacter	Turicibacteraceae	Haloplasmatales	Bacilli	Bacillota	Bacteria
rs13074819	3	70977636	A	G	0.6966	FOXP1	Clostridium saudiense	Logistic	40.1855	-0.1588	0.0273	5.979e-09	----	0	0	84.6878	Clostridium	Clostridiaceae	Clostridiales	Clostridia	Bacillota A	Bacteria
rs603985	19	49207257	T	C	0.5292	FUT2	Blautia A obeum	Linear	96.438	0.0621	0.0107	5.988e-09	++++	0	0	84.6878	Blautia A	Lachnospiraceae	Lachnospirales	Clostridia	Bacillota A	Bacteria
rs9271194	6	32578612	T	G	0.2803	HLA-DQA1	Eubacterium R sp000434995	Logistic	19.7943	0.1988	0.0342	5.992e-09	++++	0	0	84.6878	Eubacterium R	Acutalibacteraceae	Oscillospirales	Clostridia	Bacillota A	Bacteria
rs9271193	6	32578566	T	C	0.2803	HLA-DQA1	Eubacterium R sp000434995	Logistic	19.7943	0.1987	0.0342	5.996e-09	++++	0	0	84.6878	Eubacterium R	Acutalibacteraceae	Oscillospirales	Clostridia	Bacillota A	Bacteria
rs6549363	3	70952653	C	G	0.3319	FOXP1	Intestinibacter sp900540355	Linear	55.8722	0.0578	0.0099	6.02e-09	++++	0	0	84.6878	Intestinibacter	Peptostreptococcaceae	Peptostreptococcales	Clostridia	Bacillota A	Bacteria
rs485073	19	49207255	A	G	0.5292	FUT2	Blautia A obeum	Linear	96.438	0.0621	0.0107	6.07e-09	++++	0	0	84.6878	Blautia A	Lachnospiraceae	Lachnospirales	Clostridia	Bacillota A	Bacteria
rs28675927	6	32603488	A	G	0.7158	HLA-DQA1	Pseudoruminococcus massiliensis	Logistic	22.1671	-0.1924	0.0331	6.082e-09	----	0	0	84.6878	Pseudoruminococcus	Acutalibacteraceae	Oscillospirales	Clostridia	Bacillota A	Bacteria
rs8047438	16	4498533	T	C	0.7044	DNAJA3	GCA-900066495 sp902362365	Logistic	9.99308	0.2509	0.0432	6.091e-09	++++	76.1	34.2087	91.2966	GCA-900066495	Peptostreptococcaceae	Peptostreptococcales	Clostridia	Bacillota A	Bacteria
rs770457	12	78117287	T	C	0.2101	NAV3	V9D3004 sp900760345	Logistic	19.9194	-0.2231	0.0384	6.12e-09	----	7	0	85.7641	V9D3004	Lachnospiraceae	Lachnospirales	Clostridia	Bacillota A	Bacteria
rs1527792	12	78116981	A	G	0.2105	NAV3	V9D3004 sp900760345	Logistic	19.9194	-0.223	0.0384	6.131e-09	----	5.2	0	85.4882	V9D3004	Lachnospiraceae	Lachnospirales	Clostridia	Bacillota A	Bacteria
rs681343	19	49206462	T	C	0.4389	FUT2	Ruminococcus B gnavus	Linear	61.9832	-0.055	0.0095	6.163e-09	----	0	0	84.6878	Ruminococcus B	Lachnospiraceae	Lachnospirales	Clostridia	Bacillota A	Bacteria
rs1527793	12	78116977	A	G	0.2105	NAV3	V9D3004 sp900760345	Logistic	19.9194	-0.223	0.0384	6.168e-09	----	5.2	0	85.4889	V9D3004	Lachnospiraceae	Lachnospirales	Clostridia	Bacillota A	Bacteria
rs601338	19	49206674	A	G	0.4388	FUT2	Mediterraneibacter faecis	Linear	90.9891	-0.0601	0.0103	6.171e-09	----	72.1	21.0422	90.1684	Mediterraneibacter	Lachnospiraceae	Lachnospirales	Clostridia	Bacillota A	Bacteria
rs34577575	3	70931081	T	G	0.3023	FOXP1	Intestinibacter sp900540355	Linear	55.8722	0.0591	0.0102	6.173e-09	++++	0	0	84.6878	Intestinibacter	Peptostreptococcaceae	Peptostreptococcales	Clostridia	Bacillota A	Bacteria
rs1527791	12	78118625	T	C	0.2104	NAV3	V9D3004 sp900760345	Logistic	19.9194	-0.2231	0.0384	6.178e-09	----	9.8	0	86.1822	V9D3004	Lachnospiraceae	Lachnospirales	Clostridia	Bacillota A	Bacteria
rs3828178	2	135103722	A	G	0.0391	MGAT5	UMGS1071 sp900542375	Linear	59.4459	0.1428	0.0246	6.213e-09	++++	0	0	84.6878	UMGS1071	Acutalibacteraceae	Oscillospirales	Clostridia	Bacillota A	Bacteria
rs4786514	16	4576798	A	C	0.2521	CDIP1	Turicibacter sanguinis	Linear	53.88	-0.0624	0.0107	6.261e-09	----	24.8	0	88.4888	Turicibacter	Turicibacteraceae	Haloplasmatales	Bacilli	Bacillota	Bacteria
rs6889494	5	450102	T	C	0.3899	EXOC3	Enterocloster excrementigallinarum	Linear	58.1657	0.0572	0.0098	6.262e-09	++++	0	0	84.6878	Enterocloster	Lachnospiraceae	Lachnospirales	Clostridia	Bacillota A	Bacteria
rs11743639	5	450710	T	C	0.3899	EXOC3	Enterocloster excrementigallinarum	Linear	58.1657	0.0572	0.0098	6.264e-09	++++	0	0	84.6878	Enterocloster	Lachnospiraceae	Lachnospirales	Clostridia	Bacillota A	Bacteria
rs11745789	5	450777	T	C	0.6101	EXOC3	Enterocloster excrementigallinarum	Linear	58.1657	-0.0572	0.0098	6.264e-09	----	0	0	84.6878	Enterocloster	Lachnospiraceae	Lachnospirales	Clostridia	Bacillota A	Bacteria
rs72717435	5	448202	A	G	0.3899	EXOC3	Enterocloster excrementigallinarum	Linear	58.1657	0.0572	0.0098	6.268e-09	++++	0	0	84.6878	Enterocloster	Lachnospiraceae	Lachnospirales	Clostridia	Bacillota A	Bacteria
rs7205650	16	4426564	T	G	0.1949	VASN	Turicibacter sanguinis	Linear	53.88	-0.07	0.012	6.283e-09	----	22.9	0	88.2019	Turicibacter	Turicibacteraceae	Haloplasmatales	Bacilli	Bacillota	Bacteria
rs3095238	6	31161210	T	G	0.1543	HCG27	Enterocloster asparagiformis	Logistic	24.819	-0.2292	0.0395	6.293e-09	----	0	0	84.6878	Enterocloster	Lachnospiraceae	Lachnospirales	Clostridia	Bacillota A	Bacteria
rs1375131	2	135954797	T	C	0.7076	RAB3GAP1	Bifidobacterium longum	Linear	90.3664	-0.0709	0.0122	6.298e-09	----	61.2	0	87.0103	Bifidobacterium	Bifidobacteriaceae	Actinomycetales	Actinomycetia	Actinomycetota	Bacteria
rs1852922	3	70936712	A	G	0.6745	FOXP1	Clostridium saudiense	Logistic	40.1855	-0.1524	0.0262	6.312e-09	----	0	0	84.6878	Clostridium	Clostridiaceae	Clostridiales	Clostridia	Bacillota A	Bacteria
rs9650778	9	136184798	T	C	0.1338	SURF6	Mediterraneibacter torques	Linear	86.932	0.0901	0.0155	6.325e-09	++++	0	0	84.6878	Mediterraneibacter	Lachnospiraceae	Lachnospirales	Clostridia	Bacillota A	Bacteria
rs72717440	5	449701	A	T	0.6101	EXOC3	Enterocloster excrementigallinarum	Linear	58.1657	-0.0571	0.0098	6.326e-09	----	0	0	84.6878	Enterocloster	Lachnospiraceae	Lachnospirales	Clostridia	Bacillota A	Bacteria
rs4988235	2	136608646	A	G	0.7183	MCM6	Lachnoclostridium A avicola	Logistic	23.9298	-0.1921	0.0331	6.334e-09	---+	55.6	0	85.2991	Lachnoclostridium A	Lachnospiraceae	Lachnospirales	Clostridia	Bacillota A	Bacteria
rs11744539	5	451425	T	C	0.39	EXOC3	Enterocloster excrementigallinarum	Linear	58.1657	0.0571	0.0098	6.342e-09	++++	0	0	84.6878	Enterocloster	Lachnospiraceae	Lachnospirales	Clostridia	Bacillota A	Bacteria
rs56104584	5	437542	T	C	0.6133	AHRR	Enterocloster excrementigallinarum	Linear	58.1657	-0.0572	0.0099	6.347e-09	----	0	0	84.6878	Enterocloster	Lachnospiraceae	Lachnospirales	Clostridia	Bacillota A	Bacteria
rs4786503	16	4537670	T	C	0.2499	NMRAL1	Turicibacter sanguinis	Linear	53.88	-0.0624	0.0107	6.421e-09	----	27.1	0	72.5806	Turicibacter	Turicibacteraceae	Haloplasmatales	Bacilli	Bacillota	Bacteria
rs6471717	8	59377357	A	G	0.6544	UBXN2B	Enterocloster sp001517625	Logistic	17.3835	0.1902	0.0328	6.422e-09	++++	37.8	0	78.6414	Enterocloster	Lachnospiraceae	Lachnospirales	Clostridia	Bacillota A	Bacteria
rs934888	16	4462832	T	C	0.7745	CORO7-PAM16	Turicibacter sanguinis	Linear	53.88	0.0651	0.0112	6.434e-09	++++	15.2	0	87.014	Turicibacter	Turicibacteraceae	Haloplasmatales	Bacilli	Bacillota	Bacteria
rs6500601	16	4497199	C	G	0.7738	DNAJA3	Turicibacter sanguinis	Linear	53.88	0.0647	0.0111	6.444e-09	++++	21.8	0	88.0331	Turicibacter	Turicibacteraceae	Haloplasmatales	Bacilli	Bacillota	Bacteria
rs55842567	5	437586	A	G	0.3869	AHRR	Enterocloster excrementigallinarum	Linear	58.1657	0.0572	0.0099	6.447e-09	++++	0	0	84.6878	Enterocloster	Lachnospiraceae	Lachnospirales	Clostridia	Bacillota A	Bacteria
rs2236783	2	136594158	A	G	0.7781	LCT	Bifidobacterium catenulatum	Logistic	16.13	-0.2438	0.042	6.47e-09	--+-	49.8	0	83.4012	Bifidobacterium	Bifidobacteriaceae	Actinomycetales	Actinomycetia	Actinomycetota	Bacteria
rs2638282	19	49213833	A	G	0.4719	MAMSTR	Ruminococcus B gnavus	Linear	61.9832	-0.0551	0.0095	6.482e-09	----	0	0	84.6878	Ruminococcus B	Lachnospiraceae	Lachnospirales	Clostridia	Bacillota A	Bacteria
rs3747580	16	4455675	A	G	0.7754	CORO7-PAM16	Turicibacter sanguinis	Linear	53.88	0.0654	0.0113	6.511e-09	++++	0.9	0	84.8333	Turicibacter	Turicibacteraceae	Haloplasmatales	Bacilli	Bacillota	Bacteria
rs4786512	16	4573040	A	G	0.2496	CDIP1	Turicibacter sanguinis	Linear	53.88	-0.0626	0.0108	6.515e-09	----	14.6	0	86.9294	Turicibacter	Turicibacteraceae	Haloplasmatales	Bacilli	Bacillota	Bacteria
rs516316	19	49206145	C	G	0.439	FUT2	Mediterraneibacter faecis	Linear	90.9891	-0.0603	0.0104	6.532e-09	----	72.8	23.1631	90.3484	Mediterraneibacter	Lachnospiraceae	Lachnospirales	Clostridia	Bacillota A	Bacteria
rs3094608	6	31166683	A	G	0.8467	HCG27	Enterocloster asparagiformis	Logistic	24.819	0.2303	0.0397	6.536e-09	++++	0	0	84.6878	Enterocloster	Lachnospiraceae	Lachnospirales	Clostridia	Bacillota A	Bacteria
rs10745587	12	78116508	T	G	0.2082	NAV3	V9D3004 sp900760345	Logistic	19.9194	-0.2235	0.0385	6.537e-09	----	11.3	0	86.4232	V9D3004	Lachnospiraceae	Lachnospirales	Clostridia	Bacillota A	Bacteria
rs2081687	8	59388565	T	C	0.3449	CYP7A1	Schaedlerella glycyrrhizinilytica A	Logistic	31.6775	-0.1562	0.0269	6.6e-09	----	0	0	84.6878	Schaedlerella	Lachnospiraceae	Lachnospirales	Clostridia	Bacillota A	Bacteria
rs6500596	16	4470027	T	G	0.7758	CORO7-PAM16	Turicibacter sanguinis	Linear	53.88	0.0642	0.0111	6.613e-09	++++	15.2	0	87.0182	Turicibacter	Turicibacteraceae	Haloplasmatales	Bacilli	Bacillota	Bacteria
rs6481715	10	31098191	T	C	0.4536	ZNF438	Ventricola sp900542395	Logistic	51.1551	-0.1423	0.0245	6.635e-09	----	14	0	86.8264	Ventricola	CAG-74	Christensenellales	Clostridia	Bacillota A	Bacteria
rs679574	19	49206108	C	G	0.5609	FUT2	Mediterraneibacter faecis	Linear	90.9891	0.0602	0.0104	6.645e-09	++++	72.8	23.2416	90.3551	Mediterraneibacter	Lachnospiraceae	Lachnospirales	Clostridia	Bacillota A	Bacteria
rs6754311	2	136707982	T	C	0.7216	DARS	Bifidobacterium longum	Linear	90.3664	-0.0709	0.0122	6.659e-09	---+	66.6	2.34014	88.5864	Bifidobacterium	Bifidobacteriaceae	Actinomycetales	Actinomycetia	Actinomycetota	Bacteria
rs72717438	5	448663	T	C	0.3899	EXOC3	Enterocloster excrementigallinarum	Linear	58.1657	0.057	0.0098	6.706e-09	++++	0	0	84.6878	Enterocloster	Lachnospiraceae	Lachnospirales	Clostridia	Bacillota A	Bacteria
rs504963	19	49208865	A	G	0.4709	FUT2	Ruminococcus B gnavus	Linear	61.9832	-0.0548	0.0094	6.707e-09	----	0	0	84.6878	Ruminococcus B	Lachnospiraceae	Lachnospirales	Clostridia	Bacillota A	Bacteria
rs281379	19	49214274	A	G	0.4658	MAMSTR	Blautia A obeum	Linear	96.438	-0.0618	0.0107	6.712e-09	----	0	0	84.6878	Blautia A	Lachnospiraceae	Lachnospirales	Clostridia	Bacillota A	Bacteria
rs77362894	8	20850359	A	G	0.9013	LZTS1	CAG-245 sp000434195	Logistic	8.19559	-0.4415	0.0761	6.72e-09	----	5.1	0	85.467	CAG-245	CAG-508	TANB77	Clostridia	Bacillota A	Bacteria
rs1704773	19	49209566	A	G	0.531	FUT2	Ruminococcus B gnavus	Linear	61.9832	0.0549	0.0095	6.764e-09	++++	0	0	84.6878	Ruminococcus B	Lachnospiraceae	Lachnospirales	Clostridia	Bacillota A	Bacteria
rs838145	19	49248730	A	G	0.6033	IZUMO1	Ruminococcus B gnavus	Linear	61.9832	0.0559	0.0096	6.78e-09	++++	18.4	0	87.5062	Ruminococcus B	Lachnospiraceae	Lachnospirales	Clostridia	Bacillota A	Bacteria
rs309125	2	136643555	T	C	0.226	MCM6	Bifidobacterium longum	Linear	90.3664	0.0743	0.0128	6.786e-09	++-+	55.1	0	85.1283	Bifidobacterium	Bifidobacteriaceae	Actinomycetales	Actinomycetia	Actinomycetota	Bacteria
rs7638679	3	70955186	A	G	0.3316	FOXP1	Intestinibacter sp900540355	Linear	55.8722	0.0576	0.0099	6.796e-09	++++	0	0	84.6878	Intestinibacter	Peptostreptococcaceae	Peptostreptococcales	Clostridia	Bacillota A	Bacteria
rs1580180	8	59387337	T	C	0.3457	CYP7A1	Schaedlerella glycyrrhizinilytica A	Logistic	31.6775	-0.1562	0.027	6.879e-09	----	0	0	84.6878	Schaedlerella	Lachnospiraceae	Lachnospirales	Clostridia	Bacillota A	Bacteria
rs13335685	16	4469284	T	C	0.2682	CORO7-PAM16	GCA-900066495 sp902362365	Logistic	9.99308	-0.2571	0.0444	6.896e-09	-+--	84.8	62.2668	93.9087	GCA-900066495	Peptostreptococcaceae	Peptostreptococcales	Clostridia	Bacillota A	Bacteria
rs2687202	3	70929983	T	C	0.3137	FOXP1	Intestinibacter sp900540355	Linear	55.8722	0.0583	0.0101	6.9e-09	++++	0	0	84.6878	Intestinibacter	Peptostreptococcaceae	Peptostreptococcales	Clostridia	Bacillota A	Bacteria
rs13339488	16	4469400	T	C	0.7314	CORO7-PAM16	GCA-900066495 sp902362365	Logistic	9.99308	0.257	0.0444	6.903e-09	+-++	84.8	62.1343	93.8951	GCA-900066495	Peptostreptococcaceae	Peptostreptococcales	Clostridia	Bacillota A	Bacteria
rs507711	19	49208564	T	C	0.4696	FUT2	Ruminococcus B gnavus	Linear	61.9832	-0.0549	0.0095	6.911e-09	----	0	0	84.6878	Ruminococcus B	Lachnospiraceae	Lachnospirales	Clostridia	Bacillota A	Bacteria
rs72717407	5	424653	A	G	0.3851	AHRR	Enterocloster excrementigallinarum	Linear	58.1657	0.0572	0.0099	6.919e-09	++++	0	0	84.6878	Enterocloster	Lachnospiraceae	Lachnospirales	Clostridia	Bacillota A	Bacteria
rs1561277	2	136092061	A	C	0.2644	RAB3GAP1	Bifidobacterium catenulatum	Logistic	16.13	0.2357	0.0407	6.929e-09	++++	48.9	0	83.0842	Bifidobacterium	Bifidobacteriaceae	Actinomycetales	Actinomycetia	Actinomycetota	Bacteria
rs506897	19	49208629	C	G	0.4708	FUT2	Ruminococcus B gnavus	Linear	61.9832	-0.0548	0.0095	6.93e-09	----	0	0	84.6878	Ruminococcus B	Lachnospiraceae	Lachnospirales	Clostridia	Bacillota A	Bacteria
rs2326077	8	59385919	T	C	0.6548	CYP7A1	Schaedlerella glycyrrhizinilytica A	Logistic	31.6775	0.1558	0.0269	7e-09	++++	0	0	84.6878	Schaedlerella	Lachnospiraceae	Lachnospirales	Clostridia	Bacillota A	Bacteria
rs6481714	10	31098004	T	C	0.5471	ZNF438	Ventricola sp900542395	Logistic	51.1551	0.1422	0.0245	7.007e-09	++++	19.4	0	87.6619	Ventricola	CAG-74	Christensenellales	Clostridia	Bacillota A	Bacteria
rs4954490	2	136608231	A	G	0.7761	MCM6	Bifidobacterium catenulatum	Logistic	16.13	-0.2426	0.0419	7.016e-09	--+-	47.7	0	82.6556	Bifidobacterium	Bifidobacteriaceae	Actinomycetales	Actinomycetia	Actinomycetota	Bacteria
rs8052826	16	4425528	A	G	0.1978	VASN	Clostridium saudiense	Logistic	40.1855	-0.1856	0.0321	7.028e-09	----	0	0	84.6878	Clostridium	Clostridiaceae	Clostridiales	Clostridia	Bacillota A	Bacteria
rs11647946	16	4462836	A	G	0.7329	CORO7-PAM16	GCA-900066495 sp902362365	Logistic	9.99308	0.2576	0.0445	7.06e-09	+-++	82.7	55.5741	93.2432	GCA-900066495	Peptostreptococcaceae	Peptostreptococcales	Clostridia	Bacillota A	Bacteria
rs8129	16	4562351	T	C	0.2495	CDIP1	Turicibacter sanguinis	Linear	53.88	-0.0624	0.0108	7.061e-09	----	12.5	0	86.6046	Turicibacter	Turicibacteraceae	Haloplasmatales	Bacilli	Bacillota	Bacteria
rs485073	19	49207255	A	G	0.5284	FUT2	Clostridium sp001916075	Logistic	31.2313	0.1492	0.0258	7.118e-09	++++	25.7	0	71.5781	Clostridium	Clostridiaceae	Clostridiales	Clostridia	Bacillota A	Bacteria
rs12927240	16	4596114	A	G	0.7246	CDIP1	GCA-900066495 sp902362365	Logistic	9.99308	0.2534	0.0438	7.123e-09	++++	70	13.9554	89.5694	GCA-900066495	Peptostreptococcaceae	Peptostreptococcales	Clostridia	Bacillota A	Bacteria
rs633372	19	49209226	A	G	0.4704	FUT2	Ruminococcus B gnavus	Linear	61.9832	-0.0547	0.0095	7.165e-09	----	0	0	84.6878	Ruminococcus B	Lachnospiraceae	Lachnospirales	Clostridia	Bacillota A	Bacteria
rs11875468	18	68709584	A	T	0.8498	GTSCR1	Fimisoma avicola	Logistic	35.939	-0.2107	0.0364	7.206e-09	----	11.6	0	86.4688	Fimisoma	Anaerovoracaceae	Peptostreptococcales	Clostridia	Bacillota A	Bacteria
rs57674835	16	4464015	T	C	0.2254	CORO7-PAM16	Turicibacter sanguinis	Linear	53.88	-0.0648	0.0112	7.224e-09	----	20.3	0	87.8014	Turicibacter	Turicibacteraceae	Haloplasmatales	Bacilli	Bacillota	Bacteria
rs1851428	3	70936714	T	C	0.3365	FOXP1	Clostridium saudiense	Logistic	40.1855	0.151	0.0261	7.227e-09	++++	0	0	84.6878	Clostridium	Clostridiaceae	Clostridiales	Clostridia	Bacillota A	Bacteria
rs516246	19	49206172	T	C	0.4394	FUT2	Mediterraneibacter faecis	Linear	90.9891	-0.0597	0.0103	7.229e-09	----	72.5	22.131	90.2608	Mediterraneibacter	Lachnospiraceae	Lachnospirales	Clostridia	Bacillota A	Bacteria
rs11877235	18	68708252	A	G	0.8497	GTSCR1	Fimisoma avicola	Logistic	35.939	-0.2106	0.0364	7.266e-09	----	11.7	0	86.4732	Fimisoma	Anaerovoracaceae	Peptostreptococcales	Clostridia	Bacillota A	Bacteria
rs62039173	16	4463846	A	G	0.7335	CORO7-PAM16	GCA-900066495 sp902362365	Logistic	9.99308	0.2575	0.0445	7.27e-09	+-++	83.3	57.6269	93.4435	GCA-900066495	Peptostreptococcaceae	Peptostreptococcales	Clostridia	Bacillota A	Bacteria
rs6481716	10	31098253	T	C	0.4527	ZNF438	Ventricola sp900542395	Logistic	51.1551	-0.142	0.0245	7.283e-09	----	15	0	86.9912	Ventricola	CAG-74	Christensenellales	Clostridia	Bacillota A	Bacteria
rs507766	19	49208543	T	C	0.5303	FUT2	Ruminococcus B gnavus	Linear	61.9832	0.0548	0.0095	7.293e-09	++++	0	0	84.6878	Ruminococcus B	Lachnospiraceae	Lachnospirales	Clostridia	Bacillota A	Bacteria
rs5007038	3	70951945	A	T	0.6682	FOXP1	Intestinibacter sp900540355	Linear	55.8722	-0.0574	0.0099	7.362e-09	----	0	0	84.6878	Intestinibacter	Peptostreptococcaceae	Peptostreptococcales	Clostridia	Bacillota A	Bacteria
rs2548459	19	49209339	T	C	0.53	FUT2	Ruminococcus B gnavus	Linear	61.9832	0.0547	0.0095	7.401e-09	++++	0	0	84.6878	Ruminococcus B	Lachnospiraceae	Lachnospirales	Clostridia	Bacillota A	Bacteria
rs10935973	3	153782325	T	C	0.1702	ARHGEF26	Clostridium saudiense	Logistic	40.1855	-0.1912	0.0331	7.404e-09	----	0	0	84.6878	Clostridium	Clostridiaceae	Clostridiales	Clostridia	Bacillota A	Bacteria
rs6481717	10	31098393	A	G	0.4527	ZNF438	Ventricola sp900542395	Logistic	51.1551	-0.1419	0.0245	7.434e-09	----	15.1	0	87.0019	Ventricola	CAG-74	Christensenellales	Clostridia	Bacillota A	Bacteria
rs12447826	16	4464617	T	C	0.2664	CORO7-PAM16	GCA-900066495 sp902362365	Logistic	9.99308	-0.2572	0.0445	7.477e-09	-+--	83	56.5615	93.3392	GCA-900066495	Peptostreptococcaceae	Peptostreptococcales	Clostridia	Bacillota A	Bacteria
rs6805430	3	70951405	T	C	0.3311	FOXP1	Intestinibacter sp900540355	Linear	55.8722	0.0574	0.0099	7.48e-09	++++	0	0	84.6878	Intestinibacter	Peptostreptococcaceae	Peptostreptococcales	Clostridia	Bacillota A	Bacteria
rs10763837	10	31095665	T	C	0.4531	ZNF438	Ventricola sp900542395	Logistic	51.1551	-0.142	0.0246	7.489e-09	----	24.1	0	88.3799	Ventricola	CAG-74	Christensenellales	Clostridia	Bacillota A	Bacteria
rs7826120	8	59371725	T	C	0.3425	UBXN2B	Enterocloster sp001517625	Logistic	17.3835	-0.1895	0.0328	7.498e-09	----	20.8	0	87.8684	Enterocloster	Lachnospiraceae	Lachnospirales	Clostridia	Bacillota A	Bacteria
rs10826868	10	31095577	A	C	0.5469	ZNF438	Ventricola sp900542395	Logistic	51.1551	0.142	0.0246	7.583e-09	++++	24.2	0	88.391	Ventricola	CAG-74	Christensenellales	Clostridia	Bacillota A	Bacteria
rs4954490	2	136608231	A	G	0.7762	MCM6	Bifidobacterium longum	Linear	90.3664	-0.0742	0.0128	7.602e-09	--+-	60.5	0	86.7837	Bifidobacterium	Bifidobacteriaceae	Actinomycetales	Actinomycetia	Actinomycetota	Bacteria
rs4677985	3	122680171	A	G	0.5517	SEMA5B	Scatenecus faecavium	Logistic	11.6348	-0.2152	0.0373	7.608e-09	----	0	0	84.6878	Scatenecus	Gastranaerophilaceae	Gastranaerophilales	Vampirovibrionia	Cyanobacteriota	Bacteria
rs507855	19	49208501	A	G	0.5302	FUT2	Ruminococcus B gnavus	Linear	61.9832	0.0547	0.0095	7.622e-09	++++	0	0	84.6878	Ruminococcus B	Lachnospiraceae	Lachnospirales	Clostridia	Bacillota A	Bacteria
rs76137203	6	151106062	A	G	0.0729	PLEKHG1	Turicibacter sanguinis	Linear	53.88	-0.1035	0.0179	7.647e-09	----	0	0	84.6878	Turicibacter	Turicibacteraceae	Haloplasmatales	Bacilli	Bacillota	Bacteria
rs6985620	8	59370159	T	C	0.3428	UBXN2B	Enterocloster sp001517625	Logistic	17.3835	-0.1898	0.0329	7.676e-09	----	15.5	0	87.0638	Enterocloster	Lachnospiraceae	Lachnospirales	Clostridia	Bacillota A	Bacteria
rs2373933	2	40929408	A	G	0.4881	SLC8A1	Merdimonas faecis	Logistic	22.3509	0.168	0.0291	7.684e-09	++++	0	0	84.6878	Merdimonas	Lachnospiraceae	Lachnospirales	Clostridia	Bacillota A	Bacteria
rs9926114	16	4478322	C	G	0.2697	DNAJA3	GCA-900066495 sp902362365	Logistic	9.99308	-0.2551	0.0442	7.697e-09	-+--	84.6	61.4209	93.8225	GCA-900066495	Peptostreptococcaceae	Peptostreptococcales	Clostridia	Bacillota A	Bacteria
rs651007	9	136153875	T	C	0.2392	SURF6	Limivivens sp900543575	Linear	89.4604	0.0709	0.0123	7.721e-09	++++	0	0	84.6878	Limivivens	Lachnospiraceae	Lachnospirales	Clostridia	Bacillota A	Bacteria
rs7907149	10	31100034	A	C	0.4535	ZNF438	Ventricola sp900542395	Logistic	51.1551	-0.1417	0.0245	7.735e-09	----	9.6	0	86.1626	Ventricola	CAG-74	Christensenellales	Clostridia	Bacillota A	Bacteria
rs11745923	5	475408	T	G	0.6113	SLC9A3	Enterocloster excrementigallinarum	Linear	58.1657	-0.0573	0.0099	7.737e-09	----	0	0	84.6878	Enterocloster	Lachnospiraceae	Lachnospirales	Clostridia	Bacillota A	Bacteria
rs8086044	18	2879673	A	C	0.252	EMILIN2	Faecalibacterium sp900539945	Linear	90.9647	-0.075	0.013	7.754e-09	----	37.5	0	78.5134	Faecalibacterium	Ruminococcaceae	Oscillospirales	Clostridia	Bacillota A	Bacteria
rs9347403	6	157742352	T	C	0.7289	TMEM242	Allisonella histaminiformans	Logistic	14.5026	-0.2121	0.0367	7.772e-09	----	0	0	84.6878	Allisonella	Dialisteraceae	Veillonellales	Negativicutes	Bacillota C	Bacteria
rs13338333	16	4443250	T	C	0.1996	VASN	Clostridium saudiense	Logistic	40.1855	-0.1825	0.0316	7.774e-09	----	0	0	84.6878	Clostridium	Clostridiaceae	Clostridiales	Clostridia	Bacillota A	Bacteria
rs2251034	19	49207792	A	G	0.471	FUT2	Mediterraneibacter torques	Linear	86.932	-0.0597	0.0103	7.8e-09	--+-	57.6	0	85.9182	Mediterraneibacter	Lachnospiraceae	Lachnospirales	Clostridia	Bacillota A	Bacteria
rs33988101	19	49218111	T	G	0.494	MAMSTR	Ruminococcus B gnavus	Linear	61.9832	-0.055	0.0095	7.816e-09	----	0	0	84.6878	Ruminococcus B	Lachnospiraceae	Lachnospirales	Clostridia	Bacillota A	Bacteria
rs28407322	6	32603355	T	C	0.7174	HLA-DQA1	Pseudoruminococcus massiliensis	Logistic	22.1671	-0.1906	0.033	7.837e-09	----	0	0	84.6878	Pseudoruminococcus	Acutalibacteraceae	Oscillospirales	Clostridia	Bacillota A	Bacteria
rs6742283	2	136596867	A	G	0.2196	MCM6	Bifidobacterium catenulatum	Logistic	16.13	0.2425	0.042	7.86e-09	++-+	53.4	0	84.6037	Bifidobacterium	Bifidobacteriaceae	Actinomycetales	Actinomycetia	Actinomycetota	Bacteria
rs11076830	16	4460049	A	G	0.212	CORO7-PAM16	Clostridium saudiense	Logistic	40.1855	-0.1778	0.0308	7.869e-09	----	0	0	84.6878	Clostridium	Clostridiaceae	Clostridiales	Clostridia	Bacillota A	Bacteria
rs7005978	8	59382715	A	G	0.3453	UBXN2B	Enterocloster sp001517625	Logistic	17.3835	-0.189	0.0328	7.964e-09	----	33.8	0	76.6968	Enterocloster	Lachnospiraceae	Lachnospirales	Clostridia	Bacillota A	Bacteria
rs3131017	6	31147081	T	C	0.8458	POU5F1	Enterocloster asparagiformis	Logistic	24.819	0.2279	0.0395	7.964e-09	++++	0	0	84.6878	Enterocloster	Lachnospiraceae	Lachnospirales	Clostridia	Bacillota A	Bacteria
rs9923354	16	4450421	T	G	0.2129	VASN	Clostridium saudiense	Logistic	40.1855	-0.178	0.0309	7.974e-09	----	0	0	84.6878	Clostridium	Clostridiaceae	Clostridiales	Clostridia	Bacillota A	Bacteria
rs6985620	8	59370159	T	C	0.3429	UBXN2B	Schaedlerella glycyrrhizinilytica A	Logistic	31.6775	-0.156	0.027	7.976e-09	----	0	0	84.6878	Schaedlerella	Lachnospiraceae	Lachnospirales	Clostridia	Bacillota A	Bacteria
rs495203	9	136145240	T	C	0.396	SURF6	UMGS1623 sp934647945	Linear	69.4959	0.0573	0.0099	8.008e-09	++++	57.5	0	85.8802	UMGS1623	Acutalibacteraceae	Oscillospirales	Clostridia	Bacillota A	Bacteria
rs646327	19	49209851	A	G	0.5327	FUT2	Blautia A obeum	Linear	96.438	0.0616	0.0107	8.008e-09	++++	0	0	84.6878	Blautia A	Lachnospiraceae	Lachnospirales	Clostridia	Bacillota A	Bacteria
rs28672722	6	32626537	T	G	0.2724	HLA-DQB1	Pseudoruminococcus massiliensis	Logistic	22.1671	0.1936	0.0336	8.025e-09	++++	0	0	84.6878	Pseudoruminococcus	Acutalibacteraceae	Oscillospirales	Clostridia	Bacillota A	Bacteria
rs3754686	2	136603276	T	C	0.2238	MCM6	Bifidobacterium catenulatum	Logistic	16.13	0.2418	0.0419	8.026e-09	++-+	46.9	0	82.3635	Bifidobacterium	Bifidobacteriaceae	Actinomycetales	Actinomycetia	Actinomycetota	Bacteria
rs11151629	18	68695948	C	G	0.8475	GTSCR1	Fimisoma avicola	Logistic	35.939	-0.2096	0.0364	8.099e-09	----	0	0	84.6878	Fimisoma	Anaerovoracaceae	Peptostreptococcales	Clostridia	Bacillota A	Bacteria
rs603985	19	49207257	T	C	0.5284	FUT2	Clostridium sp001916075	Logistic	31.2313	0.1486	0.0258	8.114e-09	++++	23.8	0	88.3314	Clostridium	Clostridiaceae	Clostridiales	Clostridia	Bacillota A	Bacteria
rs2856018	3	60559889	A	T	0.7013	NPCDR1	Dysosmobacter sp944387015	Linear	71.7287	0.0639	0.0111	8.122e-09	++++	0	0	84.6878	Dysosmobacter	Oscillospiraceae	Oscillospirales	Clostridia	Bacillota A	Bacteria
rs491626	9	136144873	T	C	0.3961	SURF6	UMGS1623 sp934647945	Linear	69.4959	0.0573	0.0099	8.167e-09	++++	57.8	0	85.9689	UMGS1623	Acutalibacteraceae	Oscillospirales	Clostridia	Bacillota A	Bacteria
rs1128174	6	31150618	A	G	0.8458	POU5F1	Enterocloster asparagiformis	Logistic	24.819	0.2277	0.0395	8.178e-09	++++	0	0	84.6878	Enterocloster	Lachnospiraceae	Lachnospirales	Clostridia	Bacillota A	Bacteria
rs676457	9	136146227	A	T	0.604	SURF6	UMGS1623 sp934647945	Linear	69.4959	-0.0573	0.0099	8.191e-09	----	56.7	0	85.6335	UMGS1623	Acutalibacteraceae	Oscillospirales	Clostridia	Bacillota A	Bacteria
rs9355774	6	157740553	T	C	0.2713	TMEM242	Allisonella histaminiformans	Logistic	14.5026	0.2107	0.0366	8.212e-09	++++	0	0	84.6878	Allisonella	Dialisteraceae	Veillonellales	Negativicutes	Bacillota C	Bacteria
rs1030431	8	59311697	A	G	0.335	UBXN2B	Enterocloster sp001517625	Logistic	17.3835	-0.1917	0.0333	8.222e-09	----	0	0	84.6878	Enterocloster	Lachnospiraceae	Lachnospirales	Clostridia	Bacillota A	Bacteria
rs676996	9	136146077	T	G	0.604	SURF6	UMGS1623 sp934647945	Linear	69.4959	-0.0573	0.0099	8.274e-09	----	56.7	0	85.6517	UMGS1623	Acutalibacteraceae	Oscillospirales	Clostridia	Bacillota A	Bacteria
rs485186	19	49207206	A	G	0.5277	FUT2	Mediterraneibacter faecis	Linear	90.9891	0.0595	0.0103	8.279e-09	++++	77	37.3366	91.5701	Mediterraneibacter	Lachnospiraceae	Lachnospirales	Clostridia	Bacillota A	Bacteria
rs3130463	6	31165962	A	G	0.8458	HCG27	Enterocloster asparagiformis	Logistic	24.819	0.2277	0.0395	8.309e-09	++++	0	0	84.6878	Enterocloster	Lachnospiraceae	Lachnospirales	Clostridia	Bacillota A	Bacteria
rs10740834	10	31097125	T	C	0.453	ZNF438	Ventricola sp900542395	Logistic	51.1551	-0.1415	0.0246	8.312e-09	----	21	0	87.9044	Ventricola	CAG-74	Christensenellales	Clostridia	Bacillota A	Bacteria
rs3095237	6	31161347	A	G	0.1542	HCG27	Enterocloster asparagiformis	Logistic	24.819	-0.2277	0.0395	8.329e-09	----	0	0	84.6878	Enterocloster	Lachnospiraceae	Lachnospirales	Clostridia	Bacillota A	Bacteria
rs3134789	6	31144695	T	C	0.1542	POU5F1	Enterocloster asparagiformis	Logistic	24.819	-0.2276	0.0395	8.392e-09	----	0	0	84.6878	Enterocloster	Lachnospiraceae	Lachnospirales	Clostridia	Bacillota A	Bacteria
rs602662	19	49206985	A	G	0.4725	FUT2	Clostridium sp001916075	Logistic	31.2313	-0.1477	0.0256	8.398e-09	----	24.5	0	88.4321	Clostridium	Clostridiaceae	Clostridiales	Clostridia	Bacillota A	Bacteria
rs7906669	10	31096417	T	C	0.453	ZNF438	Ventricola sp900542395	Logistic	51.1551	-0.1415	0.0246	8.398e-09	----	21.5	0	87.9858	Ventricola	CAG-74	Christensenellales	Clostridia	Bacillota A	Bacteria
rs7826120	8	59371725	T	C	0.3426	UBXN2B	Schaedlerella glycyrrhizinilytica A	Logistic	31.6775	-0.1555	0.027	8.408e-09	----	0	0	84.6878	Schaedlerella	Lachnospiraceae	Lachnospirales	Clostridia	Bacillota A	Bacteria
rs7745002	6	32615421	A	G	0.5699	HLA-DQA1	Agathobacter sp000434275	Logistic	42.2228	0.1578	0.0274	8.418e-09	++++	0	0	84.6878	Agathobacter	Lachnospiraceae	Lachnospirales	Clostridia	Bacillota A	Bacteria
rs12620033	2	136589612	C	G	0.2219	LCT	Bifidobacterium catenulatum	Logistic	16.13	0.242	0.042	8.426e-09	++-+	50.4	0	83.5852	Bifidobacterium	Bifidobacteriaceae	Actinomycetales	Actinomycetia	Actinomycetota	Bacteria
rs863501	16	4588394	C	G	0.2451	CDIP1	Turicibacter sanguinis	Linear	53.88	-0.0623	0.0108	8.456e-09	----	2.8	0	85.1127	Turicibacter	Turicibacteraceae	Haloplasmatales	Bacilli	Bacillota	Bacteria
rs4343960	6	31156606	A	C	0.1542	POU5F1	Enterocloster asparagiformis	Logistic	24.819	-0.2276	0.0395	8.459e-09	----	0	0	84.6878	Enterocloster	Lachnospiraceae	Lachnospirales	Clostridia	Bacillota A	Bacteria
rs3094609	6	31165566	T	C	0.1542	HCG27	Enterocloster asparagiformis	Logistic	24.819	-0.2276	0.0395	8.465e-09	----	0	0	84.6878	Enterocloster	Lachnospiraceae	Lachnospirales	Clostridia	Bacillota A	Bacteria
rs838145	19	49248730	A	G	0.6033	IZUMO1	Mediterraneibacter faecis	Linear	90.9891	0.0606	0.0105	8.473e-09	++++	58.8	0	86.294	Mediterraneibacter	Lachnospiraceae	Lachnospirales	Clostridia	Bacillota A	Bacteria
rs2597302	3	70917189	T	G	0.3068	FOXP1	Intestinibacter sp900540355	Linear	55.8722	0.0583	0.0101	8.48e-09	++++	10.2	0	86.2563	Intestinibacter	Peptostreptococcaceae	Peptostreptococcales	Clostridia	Bacillota A	Bacteria
rs28789232	16	4447552	A	C	0.7867	VASN	Turicibacter sanguinis	Linear	53.88	0.0663	0.0115	8.492e-09	++++	0.6	0	84.7762	Turicibacter	Turicibacteraceae	Haloplasmatales	Bacilli	Bacillota	Bacteria
rs13084963	3	70940412	C	G	0.6874	FOXP1	Intestinibacter sp900540355	Linear	55.8722	-0.0581	0.0101	8.517e-09	----	0	0	84.6878	Intestinibacter	Peptostreptococcaceae	Peptostreptococcales	Clostridia	Bacillota A	Bacteria
rs493246	9	136144994	A	G	0.396	SURF6	UMGS1623 sp934647945	Linear	69.4959	0.0573	0.0099	8.533e-09	++++	57.6	0	85.9027	UMGS1623	Acutalibacteraceae	Oscillospirales	Clostridia	Bacillota A	Bacteria
rs492488	9	136144960	A	G	0.396	SURF6	UMGS1623 sp934647945	Linear	69.4959	0.0573	0.0099	8.533e-09	++++	57.6	0	85.9027	UMGS1623	Acutalibacteraceae	Oscillospirales	Clostridia	Bacillota A	Bacteria
rs7921338	10	31096469	T	C	0.547	ZNF438	Ventricola sp900542395	Logistic	51.1551	0.1414	0.0246	8.537e-09	++++	21.7	0	88.0042	Ventricola	CAG-74	Christensenellales	Clostridia	Bacillota A	Bacteria
rs3769005	2	136603366	C	G	0.2237	MCM6	Bifidobacterium catenulatum	Logistic	16.13	0.2413	0.0419	8.555e-09	++-+	46.7	0	82.303	Bifidobacterium	Bifidobacteriaceae	Actinomycetales	Actinomycetia	Actinomycetota	Bacteria
rs4806147	19	35871203	A	G	0.1905	GPR42	Limiplasma merdipullorum	Linear	74.2696	0.0773	0.0134	8.577e-09	++++	0	0	84.6878	Limiplasma	CAG-74	Christensenellales	Clostridia	Bacillota A	Bacteria
rs3769005	2	136603366	C	G	0.2237	MCM6	Bifidobacterium longum	Linear	90.3664	0.074	0.0129	8.587e-09	++-+	60.9	0	86.907	Bifidobacterium	Bifidobacteriaceae	Actinomycetales	Actinomycetia	Actinomycetota	Bacteria
rs10826870	10	31098637	A	G	0.4538	ZNF438	Ventricola sp900542395	Logistic	51.1551	-0.1413	0.0245	8.606e-09	----	12.5	0	86.6063	Ventricola	CAG-74	Christensenellales	Clostridia	Bacillota A	Bacteria
rs4738679	8	59370320	A	G	0.6571	UBXN2B	Schaedlerella glycyrrhizinilytica A	Logistic	31.6775	0.1557	0.027	8.629e-09	++++	0	0	84.6878	Schaedlerella	Lachnospiraceae	Lachnospirales	Clostridia	Bacillota A	Bacteria
rs3130462	6	31165277	A	G	0.1542	HCG27	Enterocloster asparagiformis	Logistic	24.819	-0.2275	0.0395	8.633e-09	----	0	0	84.6878	Enterocloster	Lachnospiraceae	Lachnospirales	Clostridia	Bacillota A	Bacteria
rs10826869	10	31095738	A	G	0.547	ZNF438	Ventricola sp900542395	Logistic	51.1551	0.1413	0.0246	8.654e-09	++++	21.8	0	88.0314	Ventricola	CAG-74	Christensenellales	Clostridia	Bacillota A	Bacteria
rs983812	8	59384181	T	C	0.6543	CYP7A1	Enterocloster sp001517625	Logistic	17.3835	0.1885	0.0328	8.667e-09	++++	34	0	76.8014	Enterocloster	Lachnospiraceae	Lachnospirales	Clostridia	Bacillota A	Bacteria
rs3130460	6	31160188	A	G	0.1542	HCG27	Enterocloster asparagiformis	Logistic	24.819	-0.2274	0.0395	8.68e-09	----	0	0	84.6878	Enterocloster	Lachnospiraceae	Lachnospirales	Clostridia	Bacillota A	Bacteria
rs3754686	2	136603276	T	C	0.2238	MCM6	Bifidobacterium longum	Linear	90.3664	0.074	0.0129	8.685e-09	++-+	60	0	86.6511	Bifidobacterium	Bifidobacteriaceae	Actinomycetales	Actinomycetia	Actinomycetota	Bacteria
rs674302	9	136146664	A	T	0.3958	SURF6	UMGS1623 sp934647945	Linear	69.4959	0.0572	0.0099	8.705e-09	++++	56.3	0	85.51	UMGS1623	Acutalibacteraceae	Oscillospirales	Clostridia	Bacillota A	Bacteria
rs2769071	9	136145974	A	G	0.604	SURF6	UMGS1623 sp934647945	Linear	69.4959	-0.0572	0.0099	8.706e-09	----	58	0	86.0514	UMGS1623	Acutalibacteraceae	Oscillospirales	Clostridia	Bacillota A	Bacteria
rs6500598	16	4470964	T	G	0.7731	CORO7-PAM16	Turicibacter sanguinis	Linear	53.88	0.0639	0.0111	8.741e-09	++++	16.8	0	87.2527	Turicibacter	Turicibacteraceae	Haloplasmatales	Bacilli	Bacillota	Bacteria
rs12475139	2	136786651	A	T	0.2408	DARS	Negativibacillus sp000435195	Logistic	28.0997	-0.187	0.0325	8.751e-09	----	0	0	84.6878	Negativibacillus	Ruminococcaceae	Oscillospirales	Clostridia	Bacillota A	Bacteria
rs8055628	16	4447477	A	G	0.7866	VASN	Turicibacter sanguinis	Linear	53.88	0.0662	0.0115	8.755e-09	++++	0.2	0	84.7146	Turicibacter	Turicibacteraceae	Haloplasmatales	Bacilli	Bacillota	Bacteria
rs677355	9	136146046	A	G	0.3959	SURF6	UMGS1623 sp934647945	Linear	69.4959	0.0572	0.0099	8.766e-09	++++	57	0	85.7303	UMGS1623	Acutalibacteraceae	Oscillospirales	Clostridia	Bacillota A	Bacteria
rs55932239	5	423906	A	G	0.3849	AHRR	Enterocloster excrementigallinarum	Linear	58.1657	0.0568	0.0099	8.768e-09	++++	0	0	84.6878	Enterocloster	Lachnospiraceae	Lachnospirales	Clostridia	Bacillota A	Bacteria
rs72717436	5	448291	A	C	0.3896	EXOC3	Enterocloster excrementigallinarum	Linear	58.1657	0.0566	0.0098	8.786e-09	++++	0	0	84.6878	Enterocloster	Lachnospiraceae	Lachnospirales	Clostridia	Bacillota A	Bacteria
rs281377	19	49206603	T	C	0.4725	FUT2	Blautia A obeum	Linear	96.438	0.0613	0.0106	8.79e-09	++++	0	0	84.6878	Blautia A	Lachnospiraceae	Lachnospirales	Clostridia	Bacillota A	Bacteria
rs11876566	18	68708116	A	G	0.8495	GTSCR1	Fimisoma avicola	Logistic	35.939	-0.2094	0.0364	8.807e-09	----	10.9	0	86.3583	Fimisoma	Anaerovoracaceae	Peptostreptococcales	Clostridia	Bacillota A	Bacteria
rs917304	16	4440426	C	G	0.2009	VASN	Turicibacter sanguinis	Linear	53.88	-0.0679	0.0118	8.837e-09	----	5.2	0	85.4767	Turicibacter	Turicibacteraceae	Haloplasmatales	Bacilli	Bacillota	Bacteria
rs3094610	6	31165150	C	G	0.8458	HCG27	Enterocloster asparagiformis	Logistic	24.819	0.2273	0.0395	8.878e-09	++++	0	0	84.6878	Enterocloster	Lachnospiraceae	Lachnospirales	Clostridia	Bacillota A	Bacteria
rs10763838	10	31097565	A	C	0.547	ZNF438	Ventricola sp900542395	Logistic	51.1551	0.1412	0.0246	8.889e-09	++++	21.5	0	87.9758	Ventricola	CAG-74	Christensenellales	Clostridia	Bacillota A	Bacteria
rs56182240	5	423169	T	C	0.3849	AHRR	Enterocloster excrementigallinarum	Linear	58.1657	0.0568	0.0099	8.926e-09	++++	0	0	84.6878	Enterocloster	Lachnospiraceae	Lachnospirales	Clostridia	Bacillota A	Bacteria
rs582118	9	136145471	A	G	0.6042	SURF6	UMGS1623 sp934647945	Linear	69.4959	-0.0572	0.0099	8.943e-09	----	57.3	0	85.8173	UMGS1623	Acutalibacteraceae	Oscillospirales	Clostridia	Bacillota A	Bacteria
rs3130461	6	31164700	A	G	0.8458	HCG27	Enterocloster asparagiformis	Logistic	24.819	0.2272	0.0395	8.948e-09	++++	0	0	84.6878	Enterocloster	Lachnospiraceae	Lachnospirales	Clostridia	Bacillota A	Bacteria
rs516246	19	49206172	T	C	0.4394	FUT2	Ruminococcus B gnavus	Linear	61.9832	-0.0544	0.0095	8.971e-09	----	0	0	84.6878	Ruminococcus B	Lachnospiraceae	Lachnospirales	Clostridia	Bacillota A	Bacteria
rs2404546	16	4479734	C	G	0.2699	DNAJA3	GCA-900066495 sp902362365	Logistic	9.99308	-0.254	0.0442	8.98e-09	-+--	84.3	60.764	93.7559	GCA-900066495	Peptostreptococcaceae	Peptostreptococcales	Clostridia	Bacillota A	Bacteria
rs4738679	8	59370320	A	G	0.6572	UBXN2B	Enterocloster sp001517625	Logistic	17.3835	0.1889	0.0329	8.983e-09	++++	16.4	0	87.2003	Enterocloster	Lachnospiraceae	Lachnospirales	Clostridia	Bacillota A	Bacteria
rs62101927	18	68702980	A	C	0.1501	GTSCR1	Fimisoma avicola	Logistic	35.939	0.2094	0.0364	8.993e-09	++++	5.5	0	85.5255	Fimisoma	Anaerovoracaceae	Peptostreptococcales	Clostridia	Bacillota A	Bacteria
rs6465785	7	100725827	T	C	0.2858	TRIM56	Coprobacillus cateniformis	Logistic	26.9335	-0.1826	0.0318	9.015e-09	----	0	0	84.6878	Coprobacillus	Coprobacillaceae	Erysipelotrichales	Bacilli	Bacillota	Bacteria
rs1331492	9	93437451	T	G	0.1048	DIRAS2	UBA644 sp900547165	Logistic	35.4893	-0.2482	0.0432	9.033e-09	--+-	9.6	0	86.1585	UBA644	UBA644	Oscillospirales	Clostridia	Bacillota A	Bacteria
rs10187402	2	135771974	C	G	0.7813	MAP3K19	Bifidobacterium catenulatum	Logistic	16.13	-0.2523	0.0439	9.087e-09	----	12.4	0	86.5831	Bifidobacterium	Bifidobacteriaceae	Actinomycetales	Actinomycetia	Actinomycetota	Bacteria
rs10740835	10	31097533	T	C	0.4521	ZNF438	Ventricola sp900542395	Logistic	51.1551	-0.1412	0.0246	9.097e-09	----	22.1	0	88.0709	Ventricola	CAG-74	Christensenellales	Clostridia	Bacillota A	Bacteria
rs12195548	6	149166674	A	G	0.3168	UST	Faecousia sp000435995	Logistic	50.9065	-0.1609	0.028	9.102e-09	----	0	0	84.6878	Faecousia	Oscillospiraceae	Oscillospirales	Clostridia	Bacillota A	Bacteria
rs8176663	9	136144427	T	C	0.6039	SURF6	UMGS1623 sp934647945	Linear	69.4959	-0.0572	0.0099	9.116e-09	----	57.4	0	85.8455	UMGS1623	Acutalibacteraceae	Oscillospirales	Clostridia	Bacillota A	Bacteria
rs554833	9	136147160	T	C	0.3958	SURF6	UMGS1623 sp934647945	Linear	69.4959	0.0572	0.0099	9.126e-09	++++	56	0	85.4302	UMGS1623	Acutalibacteraceae	Oscillospirales	Clostridia	Bacillota A	Bacteria
rs571689	19	49207554	T	C	0.4712	FUT2	Ruminococcus B gnavus	Linear	61.9832	-0.0543	0.0094	9.147e-09	----	0	0	84.6878	Ruminococcus B	Lachnospiraceae	Lachnospirales	Clostridia	Bacillota A	Bacteria
rs1851428	3	70936714	T	C	0.3364	FOXP1	Intestinibacter sp900540355	Linear	55.8722	0.057	0.0099	9.151e-09	++++	0	0	84.6878	Intestinibacter	Peptostreptococcaceae	Peptostreptococcales	Clostridia	Bacillota A	Bacteria
rs56346498	5	423595	T	C	0.3849	AHRR	Enterocloster excrementigallinarum	Linear	58.1657	0.0568	0.0099	9.152e-09	++++	0	0	84.6878	Enterocloster	Lachnospiraceae	Lachnospirales	Clostridia	Bacillota A	Bacteria
rs569970	19	49207718	T	C	0.5288	FUT2	Ruminococcus B gnavus	Linear	61.9832	0.0543	0.0094	9.158e-09	++++	0	0	84.6878	Ruminococcus B	Lachnospiraceae	Lachnospirales	Clostridia	Bacillota A	Bacteria
rs3129951	6	32358286	T	C	0.3071	BTNL2	Butyribacter hominis	Logistic	27.2382	-0.1729	0.0301	9.158e-09	----	0	0	84.6878	Butyribacter	Lachnospiraceae	Lachnospirales	Clostridia	Bacillota A	Bacteria
rs12978752	19	49218437	A	C	0.5061	MAMSTR	Ruminococcus B gnavus	Linear	61.9832	0.0547	0.0095	9.183e-09	++++	0	0	84.6878	Ruminococcus B	Lachnospiraceae	Lachnospirales	Clostridia	Bacillota A	Bacteria
rs12978750	19	49218430	A	G	0.5061	MAMSTR	Ruminococcus B gnavus	Linear	61.9832	0.0547	0.0095	9.197e-09	++++	0	0	84.6878	Ruminococcus B	Lachnospiraceae	Lachnospirales	Clostridia	Bacillota A	Bacteria
rs570794	19	49207651	T	C	0.5288	FUT2	Ruminococcus B gnavus	Linear	61.9832	0.0543	0.0094	9.223e-09	++++	0	0	84.6878	Ruminococcus B	Lachnospiraceae	Lachnospirales	Clostridia	Bacillota A	Bacteria
rs9270970	6	32573574	T	C	0.719	HLA-DRB1	Eubacterium R sp000434995	Logistic	19.7943	-0.1972	0.0343	9.251e-09	----	0	0	84.6878	Eubacterium R	Acutalibacteraceae	Oscillospirales	Clostridia	Bacillota A	Bacteria
rs9273508	6	32628439	A	G	0.3845	HLA-DQB1	Agathobacter sp000434275	Logistic	42.2228	-0.1568	0.0273	9.27e-09	----	0	0	84.6878	Agathobacter	Lachnospiraceae	Lachnospirales	Clostridia	Bacillota A	Bacteria
rs7907548	10	31100264	T	C	0.5463	ZNF438	Ventricola sp900542395	Logistic	51.1551	0.1409	0.0245	9.341e-09	++++	7.9	0	85.9047	Ventricola	CAG-74	Christensenellales	Clostridia	Bacillota A	Bacteria
rs603985	19	49207257	T	C	0.5291	FUT2	Mediterraneibacter faecis	Linear	90.9891	0.0594	0.0104	9.375e-09	++++	76.8	36.6773	91.5123	Mediterraneibacter	Lachnospiraceae	Lachnospirales	Clostridia	Bacillota A	Bacteria
rs2896893	16	4478559	A	T	0.7296	DNAJA3	GCA-900066495 sp902362365	Logistic	9.99308	0.2535	0.0442	9.402e-09	+-++	84.3	60.472	93.7265	GCA-900066495	Peptostreptococcaceae	Peptostreptococcales	Clostridia	Bacillota A	Bacteria
rs6465783	7	100711718	T	C	0.7101	MUC17	Coprobacillus cateniformis	Logistic	26.9335	0.1799	0.0313	9.412e-09	++++	0	0	84.6878	Coprobacillus	Coprobacillaceae	Erysipelotrichales	Bacilli	Bacillota	Bacteria
rs749873	2	136817088	T	C	0.7066	CXCR4	Bifidobacterium adolescentis	Linear	89.978	-0.0673	0.0117	9.413e-09	----	22.2	0	88.0856	Bifidobacterium	Bifidobacteriaceae	Actinomycetales	Actinomycetia	Actinomycetota	Bacteria
rs12615624	2	136721603	A	G	0.7872	DARS	Bifidobacterium catenulatum	Logistic	16.13	-0.2425	0.0422	9.508e-09	----	28.2	0	73.3934	Bifidobacterium	Bifidobacteriaceae	Actinomycetales	Actinomycetia	Actinomycetota	Bacteria
rs527210	9	136146431	T	C	0.3951	SURF6	UMGS1623 sp934647945	Linear	69.4959	0.0572	0.01	9.516e-09	++++	57.3	0	85.8234	UMGS1623	Acutalibacteraceae	Oscillospirales	Clostridia	Bacillota A	Bacteria
rs2326077	8	59385919	T	C	0.6549	CYP7A1	Enterocloster sp001517625	Logistic	17.3835	0.1876	0.0327	9.524e-09	++++	32	0	75.7258	Enterocloster	Lachnospiraceae	Lachnospirales	Clostridia	Bacillota A	Bacteria
rs4640182	16	4471291	A	C	0.2264	CORO7-PAM16	Turicibacter sanguinis	Linear	53.88	-0.0638	0.0111	9.527e-09	----	15.7	0	87.0848	Turicibacter	Turicibacteraceae	Haloplasmatales	Bacilli	Bacillota	Bacteria
rs597988	9	136144284	A	T	0.396	SURF6	UMGS1623 sp934647945	Linear	69.4959	0.0571	0.0099	9.55e-09	++++	57.3	0	85.8157	UMGS1623	Acutalibacteraceae	Oscillospirales	Clostridia	Bacillota A	Bacteria
rs485073	19	49207255	A	G	0.5291	FUT2	Mediterraneibacter faecis	Linear	90.9891	0.0594	0.0104	9.644e-09	++++	76.7	36.3967	91.4877	Mediterraneibacter	Lachnospiraceae	Lachnospirales	Clostridia	Bacillota A	Bacteria
rs7782171	7	100713042	A	G	0.7064	MUC17	Coprobacillus cateniformis	Logistic	26.9335	0.1798	0.0313	9.682e-09	++++	0	0	84.6878	Coprobacillus	Coprobacillaceae	Erysipelotrichales	Bacilli	Bacillota	Bacteria
rs2279628	6	151031950	T	C	0.0768	PLEKHG1	Turicibacter sanguinis	Linear	53.88	-0.0997	0.0174	9.73e-09	----	0	0	84.6878	Turicibacter	Turicibacteraceae	Haloplasmatales	Bacilli	Bacillota	Bacteria
rs917305	16	4440593	T	C	0.799	VASN	Turicibacter sanguinis	Linear	53.88	0.0677	0.0118	9.737e-09	++++	7.8	0	85.887	Turicibacter	Turicibacteraceae	Haloplasmatales	Bacilli	Bacillota	Bacteria
rs838144	19	49250239	T	C	0.5408	IZUMO1	Clostridium sp001916075	Logistic	31.2313	0.1485	0.0259	9.741e-09	++++	67.9	6.56109	88.9447	Clostridium	Clostridiaceae	Clostridiales	Clostridia	Bacillota A	Bacteria
rs4785961	16	4453352	C	G	0.7872	CORO7-PAM16	Clostridium saudiense	Logistic	40.1855	0.177	0.0309	9.749e-09	++++	0	0	84.6878	Clostridium	Clostridiaceae	Clostridiales	Clostridia	Bacillota A	Bacteria
rs3094607	6	31169539	A	G	0.1542	HCG27	Enterocloster asparagiformis	Logistic	24.819	-0.227	0.0396	9.851e-09	----	0	0	84.6878	Enterocloster	Lachnospiraceae	Lachnospirales	Clostridia	Bacillota A	Bacteria
rs2251034	19	49207792	A	G	0.4709	FUT2	Ruminococcus B gnavus	Linear	61.9832	-0.0542	0.0094	9.86e-09	----	0	0	84.6878	Ruminococcus B	Lachnospiraceae	Lachnospirales	Clostridia	Bacillota A	Bacteria
rs6754311	2	136707982	T	C	0.7209	DARS	Dysosmobacter excrementavium	Logistic	21.65	-0.1954	0.0341	9.915e-09	----	0	0	84.6878	Dysosmobacter	Oscillospiraceae	Oscillospirales	Clostridia	Bacillota A	Bacteria
rs7907636	10	31100130	C	G	0.5463	ZNF438	Ventricola sp900542395	Logistic	51.1551	0.1406	0.0245	9.921e-09	++++	8.4	0	85.9776	Ventricola	CAG-74	Christensenellales	Clostridia	Bacillota A	Bacteria
rs612169	9	136143442	A	G	0.6039	SURF6	UMGS1623 sp934647945	Linear	69.4959	-0.057	0.0099	9.937e-09	----	57.3	0	85.8187	UMGS1623	Acutalibacteraceae	Oscillospirales	Clostridia	Bacillota A	Bacteria
rs281379	19	49214274	A	G	0.4658	MAMSTR	Mediterraneibacter faecis	Linear	90.9891	-0.0593	0.0103	9.952e-09	----	74	27.1433	90.6876	Mediterraneibacter	Lachnospiraceae	Lachnospirales	Clostridia	Bacillota A	Bacteria
rs62101925	18	68699197	T	C	0.1378	GTSCR1	Fimisoma avicola	Logistic	35.939	0.2169	0.0378	9.953e-09	++++	5.1	0	85.472	Fimisoma	Anaerovoracaceae	Peptostreptococcales	Clostridia	Bacillota A	Bacteria
rs514659	9	136142203	A	C	0.6054	SURF6	UMGS1623 sp934647945	Linear	69.4959	-0.0571	0.01	9.961e-09	----	55.3	0	85.2109	UMGS1623	Acutalibacteraceae	Oscillospirales	Clostridia	Bacillota A	Bacteria
rs529565	9	136149500	T	C	0.6045	SURF6	UMGS1623 sp934647945	Linear	69.4959	-0.0571	0.01	9.975e-09	----	59.6	0	86.512	UMGS1623	Acutalibacteraceae	Oscillospirales	Clostridia	Bacillota A	Bacteria
rs17745575	3	70890512	A	G	0.2925	FOXP1	Intestinibacter sp900540355	Linear	55.8722	0.0588	0.0103	9.977e-09	++++	41.9	0	80.4546	Intestinibacter	Peptostreptococcaceae	Peptostreptococcales	Clostridia	Bacillota A	Bacteria
rs11783515	8	59320389	A	G	0.3322	UBXN2B	Enterocloster sp001517625	Logistic	17.3835	-0.1919	0.0335	1.005e-08	----	0	0	84.6878	Enterocloster	Lachnospiraceae	Lachnospirales	Clostridia	Bacillota A	Bacteria
rs602662	19	49206985	A	G	0.472	FUT2	Mediterraneibacter torques	Linear	86.932	-0.0592	0.0103	1.006e-08	--+-	52.9	0	84.4441	Mediterraneibacter	Lachnospiraceae	Lachnospirales	Clostridia	Bacillota A	Bacteria
rs7665	16	4562512	A	G	0.2418	CDIP1	Turicibacter sanguinis	Linear	53.88	-0.0626	0.0109	1.009e-08	----	34.3	0	76.9321	Turicibacter	Turicibacteraceae	Haloplasmatales	Bacilli	Bacillota	Bacteria
rs2270365	16	4526758	A	G	0.705	HMOX2	Clostridium saudiense	Logistic	40.1855	0.1567	0.0274	1.013e-08	++++	0	0	84.6878	Clostridium	Clostridiaceae	Clostridiales	Clostridia	Bacillota A	Bacteria
rs117280320	6	151092287	A	G	0.9245	PLEKHG1	Turicibacter sanguinis	Linear	53.88	0.1006	0.0176	1.016e-08	++++	0	0	84.6878	Turicibacter	Turicibacteraceae	Haloplasmatales	Bacilli	Bacillota	Bacteria
rs6739713	2	136488978	A	G	0.8023	R3HDM1	Negativibacillus sp000435195	Logistic	28.0997	0.1951	0.0341	1.017e-08	++++	0	0	84.6878	Negativibacillus	Ruminococcaceae	Oscillospirales	Clostridia	Bacillota A	Bacteria
rs545971	9	136143372	T	C	0.3962	SURF6	UMGS1623 sp934647945	Linear	69.4959	0.057	0.0099	1.018e-08	++++	56.8	0	85.6649	UMGS1623	Acutalibacteraceae	Oscillospirales	Clostridia	Bacillota A	Bacteria
rs2081687	8	59388565	T	C	0.3448	CYP7A1	Enterocloster sp001517625	Logistic	17.3835	-0.1873	0.0327	1.02e-08	----	29.2	0	74.0112	Enterocloster	Lachnospiraceae	Lachnospirales	Clostridia	Bacillota A	Bacteria
rs62160860	2	136751849	C	G	0.0857	DARS	Bifidobacterium adolescentis	Linear	89.978	0.1077	0.0188	1.02e-08	++++	0	0	84.6878	Bifidobacterium	Bifidobacteriaceae	Actinomycetales	Actinomycetia	Actinomycetota	Bacteria
rs7748886	6	151032614	T	G	0.0768	PLEKHG1	Turicibacter sanguinis	Linear	53.88	-0.0996	0.0174	1.02e-08	----	0	0	84.6878	Turicibacter	Turicibacteraceae	Haloplasmatales	Bacilli	Bacillota	Bacteria
rs72955088	18	68702961	T	G	0.1499	GTSCR1	Fimisoma avicola	Logistic	35.939	0.2087	0.0364	1.03e-08	++++	7.5	0	85.8433	Fimisoma	Anaerovoracaceae	Peptostreptococcales	Clostridia	Bacillota A	Bacteria
rs4280352	18	68698761	T	C	0.1378	GTSCR1	Fimisoma avicola	Logistic	35.939	0.2166	0.0378	1.036e-08	++++	3.6	0	85.2352	Fimisoma	Anaerovoracaceae	Peptostreptococcales	Clostridia	Bacillota A	Bacteria
rs11919835	3	70954273	C	G	0.3844	FOXP1	Clostridium saudiense	Logistic	40.1855	0.1492	0.0261	1.039e-08	++++	0	0	84.6878	Clostridium	Clostridiaceae	Clostridiales	Clostridia	Bacillota A	Bacteria
rs3754692	2	136479302	T	C	0.7953	R3HDM1	Negativibacillus sp000435195	Logistic	28.0997	0.1957	0.0342	1.039e-08	++++	0	0	84.6878	Negativibacillus	Ruminococcaceae	Oscillospirales	Clostridia	Bacillota A	Bacteria
rs2638281	19	49210869	A	G	0.4601	FUT2	Mediterraneibacter torques	Linear	86.932	0.0595	0.0104	1.043e-08	++-+	66.2	0.99765	88.4721	Mediterraneibacter	Lachnospiraceae	Lachnospirales	Clostridia	Bacillota A	Bacteria
rs602662	19	49206985	A	G	0.4719	FUT2	Ruminococcus B gnavus	Linear	61.9832	-0.054	0.0094	1.053e-08	----	0	0	84.6878	Ruminococcus B	Lachnospiraceae	Lachnospirales	Clostridia	Bacillota A	Bacteria
rs309164	2	136691825	T	C	0.7875	DARS	Bifidobacterium catenulatum	Logistic	16.13	-0.2425	0.0424	1.053e-08	----	28.1	0	73.3309	Bifidobacterium	Bifidobacteriaceae	Actinomycetales	Actinomycetia	Actinomycetota	Bacteria
rs9932461	16	4454170	A	G	0.2112	CORO7-PAM16	Clostridium saudiense	Logistic	40.1855	-0.1769	0.0309	1.055e-08	----	0	0	84.6878	Clostridium	Clostridiaceae	Clostridiales	Clostridia	Bacillota A	Bacteria
rs12636552	3	70972466	A	G	0.6771	FOXP1	Clostridium saudiense	Logistic	40.1855	-0.1528	0.0267	1.057e-08	----	0	0	84.6878	Clostridium	Clostridiaceae	Clostridiales	Clostridia	Bacillota A	Bacteria
rs505922	9	136149229	T	C	0.6044	SURF6	UMGS1623 sp934647945	Linear	69.4959	-0.0569	0.0099	1.063e-08	----	58.8	0	86.2966	UMGS1623	Acutalibacteraceae	Oscillospirales	Clostridia	Bacillota A	Bacteria
rs9270584	6	32561277	T	C	0.7102	HLA-DRB1	Eubacterium R sp000434995	Logistic	19.7943	-0.2018	0.0353	1.064e-08	----	0	0	84.6878	Eubacterium R	Acutalibacteraceae	Oscillospirales	Clostridia	Bacillota A	Bacteria
rs7080032	10	31094354	T	C	0.5475	ZNF438	Ventricola sp900542395	Logistic	51.1551	0.1406	0.0246	1.065e-08	++++	24.9	0	88.5045	Ventricola	CAG-74	Christensenellales	Clostridia	Bacillota A	Bacteria
rs7205650	16	4426564	T	G	0.1951	VASN	Clostridium saudiense	Logistic	40.1855	-0.1839	0.0321	1.068e-08	----	0	0	84.6878	Clostridium	Clostridiaceae	Clostridiales	Clostridia	Bacillota A	Bacteria
rs3810818	16	4432029	A	C	0.2094	VASN	Turicibacter sanguinis	Linear	53.88	-0.0652	0.0114	1.069e-08	----	11	0	86.3747	Turicibacter	Turicibacteraceae	Haloplasmatales	Bacilli	Bacillota	Bacteria
rs309149	2	136698098	T	C	0.2125	DARS	Bifidobacterium catenulatum	Logistic	16.13	0.2423	0.0424	1.077e-08	++++	28.2	0	73.3937	Bifidobacterium	Bifidobacteriaceae	Actinomycetales	Actinomycetia	Actinomycetota	Bacteria
rs4786489	16	4485527	A	G	0.7461	DNAJA3	GCA-900066495 sp902362365	Logistic	9.99308	0.259	0.0453	1.077e-08	+-++	83.4	57.9194	93.4723	GCA-900066495	Peptostreptococcaceae	Peptostreptococcales	Clostridia	Bacillota A	Bacteria
rs9271100	6	32576478	T	C	0.2793	HLA-DRB1	Eubacterium R sp000434995	Logistic	19.7943	0.1954	0.0342	1.089e-08	++++	0	0	84.6878	Eubacterium R	Acutalibacteraceae	Oscillospirales	Clostridia	Bacillota A	Bacteria
rs1139653	16	4484396	A	T	0.2539	DNAJA3	GCA-900066495 sp902362365	Logistic	9.99308	-0.259	0.0453	1.089e-08	-+--	83.5	58.2618	93.5061	GCA-900066495	Peptostreptococcaceae	Peptostreptococcales	Clostridia	Bacillota A	Bacteria
rs4786490	16	4491190	A	G	0.2549	DNAJA3	GCA-900066495 sp902362365	Logistic	9.99308	-0.2587	0.0453	1.089e-08	-+--	82.7	55.6147	93.2472	GCA-900066495	Peptostreptococcaceae	Peptostreptococcales	Clostridia	Bacillota A	Bacteria
rs2531139	4	15930256	C	G	0.1438	FGFBP1	CAG-103 sp900757655	Logistic	14.3819	0.288	0.0504	1.09e-08	++++	0	0	84.6878	CAG-103	Oscillospiraceae	Oscillospirales	Clostridia	Bacillota A	Bacteria
rs3094606	6	31173678	A	G	0.154	HCG27	Enterocloster asparagiformis	Logistic	24.819	-0.2257	0.0395	1.093e-08	----	0	0	84.6878	Enterocloster	Lachnospiraceae	Lachnospirales	Clostridia	Bacillota A	Bacteria
rs838147	19	49246866	A	G	0.4592	IZUMO1	Clostridium sp001916075	Logistic	31.2313	-0.1477	0.0258	1.099e-08	----	66.7	2.75378	88.6216	Clostridium	Clostridiaceae	Clostridiales	Clostridia	Bacillota A	Bacteria
rs4988235	2	136608646	A	G	0.7189	MCM6	Bifidobacterium longum	Linear	90.3664	-0.0702	0.0123	1.102e-08	---+	66.9	3.39702	88.6763	Bifidobacterium	Bifidobacteriaceae	Actinomycetales	Actinomycetia	Actinomycetota	Bacteria
rs452270	19	49239053	T	C	0.5455	RASIP1	Clostridium sp001916075	Logistic	31.2313	0.1483	0.026	1.102e-08	++++	62.5	0	87.3807	Clostridium	Clostridiaceae	Clostridiales	Clostridia	Bacillota A	Bacteria
rs2532065	4	15930240	A	G	0.8562	FGFBP1	CAG-103 sp900757655	Logistic	14.3819	-0.2879	0.0504	1.109e-08	----	0	0	84.6878	CAG-103	Oscillospiraceae	Oscillospirales	Clostridia	Bacillota A	Bacteria
rs6759321	2	136322676	T	G	0.2639	R3HDM1	Negativibacillus sp000435195	Logistic	28.0997	-0.1808	0.0316	1.109e-08	----	0	0	84.6878	Negativibacillus	Ruminococcaceae	Oscillospirales	Clostridia	Bacillota A	Bacteria
rs72570374	6	151092868	T	C	0.9243	PLEKHG1	Turicibacter sanguinis	Linear	53.88	0.1001	0.0175	1.125e-08	++++	0	0	84.6878	Turicibacter	Turicibacteraceae	Haloplasmatales	Bacilli	Bacillota	Bacteria
rs632111	19	49208978	A	G	0.5296	FUT2	Ruminococcus B gnavus	Linear	61.9832	0.0539	0.0094	1.127e-08	++++	0	0	84.6878	Ruminococcus B	Lachnospiraceae	Lachnospirales	Clostridia	Bacillota A	Bacteria
rs55825808	8	20847959	A	G	0.0976	LZTS1	CAG-245 sp000434195	Logistic	8.19559	0.4383	0.0767	1.127e-08	++++	0	0	84.6878	CAG-245	CAG-508	TANB77	Clostridia	Bacillota A	Bacteria
rs55809728	2	136600176	A	G	0.0489	MCM6	Bifidobacterium adolescentis	Linear	89.978	0.1407	0.0246	1.127e-08	++++	19.8	0	87.723	Bifidobacterium	Bifidobacteriaceae	Actinomycetales	Actinomycetia	Actinomycetota	Bacteria
rs2073826	9	136136963	T	G	0.3764	OBP2B	Mediterraneibacter torques	Linear	86.932	-0.0609	0.0107	1.129e-08	----	22.9	0	88.1989	Mediterraneibacter	Lachnospiraceae	Lachnospirales	Clostridia	Bacillota A	Bacteria
rs309134	2	136755684	A	G	0.2127	DARS	Bifidobacterium catenulatum	Logistic	16.13	0.2429	0.0425	1.13e-08	++++	19.4	0	87.6622	Bifidobacterium	Bifidobacteriaceae	Actinomycetales	Actinomycetia	Actinomycetota	Bacteria
rs8061742	16	4489436	T	C	0.2548	DNAJA3	GCA-900066495 sp902362365	Logistic	9.99308	-0.2583	0.0452	1.131e-08	-+--	83.8	59.2211	93.6012	GCA-900066495	Peptostreptococcaceae	Peptostreptococcales	Clostridia	Bacillota A	Bacteria
rs74546107	8	20850051	A	G	0.9016	LZTS1	CAG-245 sp000434195	Logistic	8.19559	-0.4362	0.0764	1.137e-08	----	0	0	84.6878	CAG-245	CAG-508	TANB77	Clostridia	Bacillota A	Bacteria
rs79471535	8	20849878	C	G	0.9015	LZTS1	CAG-245 sp000434195	Logistic	8.19559	-0.4361	0.0764	1.142e-08	----	0	0	84.6878	CAG-245	CAG-508	TANB77	Clostridia	Bacillota A	Bacteria
rs6940063	6	32428862	T	C	0.7851	HLA-DRA	Butyribacter hominis	Logistic	27.2382	-0.1911	0.0335	1.143e-08	----	0	0	84.6878	Butyribacter	Lachnospiraceae	Lachnospirales	Clostridia	Bacillota A	Bacteria
rs78668553	20	45722479	A	G	0.1936	EYA2	CAG-115 sp003531585	Linear	61.6412	-0.0687	0.012	1.144e-08	---+	72.8	56.5324	93.3363	CAG-115	Ruminococcaceae	Oscillospirales	Clostridia	Bacillota A	Bacteria
rs56106005	8	20848154	A	G	0.0975	LZTS1	CAG-245 sp000434195	Logistic	8.19559	0.438	0.0767	1.151e-08	++++	0	0	84.6878	CAG-245	CAG-508	TANB77	Clostridia	Bacillota A	Bacteria
rs4568260	4	122261356	A	G	0.1661	QRFPR	UBA1417 sp900552925	Logistic	11.8395	0.2828	0.0496	1.156e-08	++++	0	0	84.6878	UBA1417	Acutalibacteraceae	Oscillospirales	Clostridia	Bacillota A	Bacteria
rs34004019	6	32626403	A	G	0.7714	HLA-DQB1	Pseudoruminococcus massiliensis	Logistic	22.1671	-0.2228	0.0391	1.162e-08	----	0	0	84.6878	Pseudoruminococcus	Acutalibacteraceae	Oscillospirales	Clostridia	Bacillota A	Bacteria
rs11098613	4	122262513	A	G	0.834	QRFPR	UBA1417 sp900552925	Logistic	11.8395	-0.2833	0.0497	1.163e-08	----	0	0	84.6878	UBA1417	Acutalibacteraceae	Oscillospirales	Clostridia	Bacillota A	Bacteria
rs9271255	6	32580357	T	C	0.7199	HLA-DQA1	Eubacterium R sp000434995	Logistic	19.7943	-0.1941	0.034	1.165e-08	----	0	0	84.6878	Eubacterium R	Acutalibacteraceae	Oscillospirales	Clostridia	Bacillota A	Bacteria
rs62422789	6	157761172	A	G	0.2673	TMEM242	Allisonella histaminiformans	Logistic	14.5026	0.2126	0.0373	1.165e-08	++++	0	0	84.6878	Allisonella	Dialisteraceae	Veillonellales	Negativicutes	Bacillota C	Bacteria
rs9923395	16	4427783	A	C	0.2059	VASN	Clostridium saudiense	Logistic	40.1855	-0.1797	0.0315	1.167e-08	----	0	0	84.6878	Clostridium	Clostridiaceae	Clostridiales	Clostridia	Bacillota A	Bacteria
rs11648292	16	4462897	A	C	0.7227	CORO7-PAM16	GCA-900066495 sp902362365	Logistic	9.99308	0.251	0.044	1.167e-08	+-++	82.1	53.677	93.0609	GCA-900066495	Peptostreptococcaceae	Peptostreptococcales	Clostridia	Bacillota A	Bacteria
rs2073828	9	136137140	A	G	0.3764	OBP2B	Mediterraneibacter torques	Linear	86.932	-0.0608	0.0107	1.173e-08	----	21.9	0	88.0436	Mediterraneibacter	Lachnospiraceae	Lachnospirales	Clostridia	Bacillota A	Bacteria
rs2597302	3	70917189	T	G	0.3064	FOXP1	Clostridium saudiense	Logistic	40.1855	0.1522	0.0267	1.176e-08	++++	0	0	84.6878	Clostridium	Clostridiaceae	Clostridiales	Clostridia	Bacillota A	Bacteria
rs1580180	8	59387337	T	C	0.3455	CYP7A1	Enterocloster sp001517625	Logistic	17.3835	-0.1867	0.0327	1.179e-08	----	29.3	0	74.1122	Enterocloster	Lachnospiraceae	Lachnospirales	Clostridia	Bacillota A	Bacteria
rs11098614	4	122263090	A	C	0.166	QRFPR	UBA1417 sp900552925	Logistic	11.8395	0.2832	0.0497	1.18e-08	++++	0	0	84.6878	UBA1417	Acutalibacteraceae	Oscillospirales	Clostridia	Bacillota A	Bacteria
rs11996829	8	59331282	T	G	0.3424	UBXN2B	Enterocloster sp001517625	Logistic	17.3835	-0.1877	0.0329	1.19e-08	----	0	0	84.6878	Enterocloster	Lachnospiraceae	Lachnospirales	Clostridia	Bacillota A	Bacteria
rs2073827	9	136137133	C	G	0.3764	OBP2B	Mediterraneibacter torques	Linear	86.932	-0.0608	0.0107	1.19e-08	----	21.8	0	88.0308	Mediterraneibacter	Lachnospiraceae	Lachnospirales	Clostridia	Bacillota A	Bacteria
rs582094	9	136145484	A	T	0.6052	SURF6	UMGS1623 sp934647945	Linear	69.4959	-0.0567	0.01	1.19e-08	----	59.4	0	86.466	UMGS1623	Acutalibacteraceae	Oscillospirales	Clostridia	Bacillota A	Bacteria
rs3997871	6	32580456	A	G	0.7194	HLA-DQA1	Eubacterium R sp000434995	Logistic	19.7943	-0.1942	0.0341	1.194e-08	----	0	0	84.6878	Eubacterium R	Acutalibacteraceae	Oscillospirales	Clostridia	Bacillota A	Bacteria
rs6957750	7	100725065	A	G	0.2897	TRIM56	Coprobacillus cateniformis	Logistic	26.9335	-0.1809	0.0317	1.195e-08	----	0	0	84.6878	Coprobacillus	Coprobacillaceae	Erysipelotrichales	Bacilli	Bacillota	Bacteria
rs9270908	6	32572148	A	G	0.7182	HLA-DRB1	Eubacterium R sp000434995	Logistic	19.7943	-0.1953	0.0343	1.202e-08	----	0	0	84.6878	Eubacterium R	Acutalibacteraceae	Oscillospirales	Clostridia	Bacillota A	Bacteria
rs778810	19	5828921	A	G	0.6109	NRTN	Clostridium sp900540255	Logistic	36.2701	0.1472	0.0258	1.204e-08	++++	30.4	0	74.7553	Clostridium	Clostridiaceae	Clostridiales	Clostridia	Bacillota A	Bacteria
rs745500	2	136583192	A	G	0.7782	LCT	Bifidobacterium catenulatum	Logistic	16.13	-0.2394	0.042	1.206e-08	--+-	48.4	0	82.913	Bifidobacterium	Bifidobacteriaceae	Actinomycetales	Actinomycetia	Actinomycetota	Bacteria
rs2279628	6	151031950	T	C	0.0768	PLEKHG1	Turicibacter bilis	Linear	64.0761	-0.1033	0.0181	1.207e-08	----	0	0	84.6878	Turicibacter	Turicibacteraceae	Haloplasmatales	Bacilli	Bacillota	Bacteria
rs74503751	12	108922781	T	G	0.9347	FICD	CAG-170 sp900545925	Linear	64.4713	0.1141	0.02	1.209e-08	++++	11.5	0	86.4532	CAG-170	Oscillospiraceae	Oscillospirales	Clostridia	Bacillota A	Bacteria
rs7195361	16	4530806	A	T	0.2759	HMOX2	Clostridium saudiense	Logistic	40.1855	-0.1588	0.0279	1.213e-08	----	0	0	84.6878	Clostridium	Clostridiaceae	Clostridiales	Clostridia	Bacillota A	Bacteria
rs1047974	12	108914596	A	G	0.093	SART3	CAG-170 sp900545925	Linear	64.4713	-0.0962	0.0169	1.217e-08	----	0	0	84.6878	CAG-170	Oscillospiraceae	Oscillospirales	Clostridia	Bacillota A	Bacteria
rs281377	19	49206603	T	C	0.4717	FUT2	Clostridium sp001916075	Logistic	31.2313	0.1464	0.0257	1.22e-08	++++	26.5	0	72.2087	Clostridium	Clostridiaceae	Clostridiales	Clostridia	Bacillota A	Bacteria
rs8051780	16	4434374	A	G	0.7874	VASN	Turicibacter sanguinis	Linear	53.88	0.0653	0.0115	1.222e-08	++++	4.3	0	85.3474	Turicibacter	Turicibacteraceae	Haloplasmatales	Bacilli	Bacillota	Bacteria
rs9270836	6	32570325	A	G	0.2883	HLA-DRB1	Eubacterium R sp000434995	Logistic	19.7943	0.2006	0.0352	1.226e-08	++++	0	0	84.6878	Eubacterium R	Acutalibacteraceae	Oscillospirales	Clostridia	Bacillota A	Bacteria
rs11664866	18	68701753	A	G	0.8622	GTSCR1	Fimisoma avicola	Logistic	35.939	-0.2154	0.0378	1.227e-08	----	2.9	0	85.1259	Fimisoma	Anaerovoracaceae	Peptostreptococcales	Clostridia	Bacillota A	Bacteria
rs6982486	8	59332694	A	G	0.6573	UBXN2B	Enterocloster sp001517625	Logistic	17.3835	0.1875	0.0329	1.234e-08	++++	1.1	0	84.8623	Enterocloster	Lachnospiraceae	Lachnospirales	Clostridia	Bacillota A	Bacteria
rs8176690	9	136138317	A	G	0.6225	OBP2B	Mediterraneibacter torques	Linear	86.932	0.0606	0.0106	1.235e-08	++++	17.7	0	87.3961	Mediterraneibacter	Lachnospiraceae	Lachnospirales	Clostridia	Bacillota A	Bacteria
rs3132491	6	31242272	T	C	0.8458	HLA-C	Enterocloster asparagiformis	Logistic	24.819	0.2251	0.0395	1.237e-08	++++	0	0	84.6878	Enterocloster	Lachnospiraceae	Lachnospirales	Clostridia	Bacillota A	Bacteria
rs9268848	6	32429303	A	G	0.5012	HLA-DRA	Agathobacter sp000434275	Logistic	42.2228	-0.1467	0.0258	1.242e-08	----	16.3	0	87.1786	Agathobacter	Lachnospiraceae	Lachnospirales	Clostridia	Bacillota A	Bacteria
rs748841	2	136558157	T	C	0.7778	LCT	Bifidobacterium catenulatum	Logistic	16.13	-0.2386	0.0419	1.252e-08	--+-	43.1	0	80.9325	Bifidobacterium	Bifidobacteriaceae	Actinomycetales	Actinomycetia	Actinomycetota	Bacteria
rs2519093	9	136141870	T	C	0.2233	SURF6	Limivivens sp900543575	Linear	89.4604	0.0716	0.0126	1.254e-08	++++	0	0	84.6878	Limivivens	Lachnospiraceae	Lachnospirales	Clostridia	Bacillota A	Bacteria
rs35371131	19	35867541	A	G	0.1913	GPR42	Pullichristensenella hMGS.05548	Linear	72.6983	0.0762	0.0134	1.258e-08	++++	19	0	87.603	Pullichristensenella	CAG-74	Christensenellales	Clostridia	Bacillota A	Bacteria
rs34936052	3	70967100	A	G	0.3331	FOXP1	Clostridium saudiense	Logistic	40.1855	0.15	0.0264	1.259e-08	++++	0	0	84.6878	Clostridium	Clostridiaceae	Clostridiales	Clostridia	Bacillota A	Bacteria
rs12443618	16	4429393	C	G	0.2094	VASN	Turicibacter sanguinis	Linear	53.88	-0.0665	0.0117	1.265e-08	----	7.3	0	85.8019	Turicibacter	Turicibacteraceae	Haloplasmatales	Bacilli	Bacillota	Bacteria
rs12979278	19	49218602	T	C	0.4934	MAMSTR	Clostridium sp001916075	Logistic	31.2313	-0.1472	0.0259	1.267e-08	----	71.8	19.9516	90.0761	Clostridium	Clostridiaceae	Clostridiales	Clostridia	Bacillota A	Bacteria
rs2322660	2	136557319	T	C	0.7778	LCT	Bifidobacterium catenulatum	Logistic	16.13	-0.2384	0.0419	1.273e-08	--+-	42.9	0	80.8304	Bifidobacterium	Bifidobacteriaceae	Actinomycetales	Actinomycetia	Actinomycetota	Bacteria
rs758044	16	4431202	A	G	0.1985	VASN	Clostridium saudiense	Logistic	40.1855	-0.1811	0.0318	1.276e-08	----	0	0	84.6878	Clostridium	Clostridiaceae	Clostridiales	Clostridia	Bacillota A	Bacteria
rs6719488	2	136575199	T	G	0.7782	LCT	Bifidobacterium catenulatum	Logistic	16.13	-0.2388	0.042	1.285e-08	--+-	48.4	0	82.897	Bifidobacterium	Bifidobacteriaceae	Actinomycetales	Actinomycetia	Actinomycetota	Bacteria
rs12187440	5	446923	A	G	0.3916	EXOC3	Enterocloster excrementigallinarum	Linear	58.1657	0.056	0.0098	1.289e-08	++++	0	0	84.6878	Enterocloster	Lachnospiraceae	Lachnospirales	Clostridia	Bacillota A	Bacteria
rs892715	2	136576577	T	C	0.2218	LCT	Bifidobacterium catenulatum	Logistic	16.13	0.2388	0.042	1.298e-08	++-+	48.4	0	82.8899	Bifidobacterium	Bifidobacteriaceae	Actinomycetales	Actinomycetia	Actinomycetota	Bacteria
rs149296304	1	161222397	T	C	0.0185	PCP4L1	Lawsonibacter sp900066645	Linear	93.2752	-0.2262	0.0398	1.3e-08	----	0	0	84.6878	Lawsonibacter	Oscillospiraceae	Oscillospirales	Clostridia	Bacillota A	Bacteria
rs11740891	5	435626	A	G	0.5679	AHRR	Enterocloster excrementigallinarum	Linear	58.1657	-0.0554	0.0097	1.302e-08	----	0	0	84.6878	Enterocloster	Lachnospiraceae	Lachnospirales	Clostridia	Bacillota A	Bacteria
rs6776545	3	70923584	A	G	0.6914	FOXP1	Clostridium saudiense	Logistic	40.1855	-0.1511	0.0266	1.303e-08	----	0	0	84.6878	Clostridium	Clostridiaceae	Clostridiales	Clostridia	Bacillota A	Bacteria
rs973579	19	49241976	A	G	0.5429	RASIP1	Clostridium sp001916075	Logistic	31.2313	0.1468	0.0258	1.303e-08	++++	66.3	1.14305	88.4845	Clostridium	Clostridiaceae	Clostridiales	Clostridia	Bacillota A	Bacteria
rs4988243	2	136607703	T	C	0.9431	MCM6	Bifidobacterium adolescentis	Linear	89.978	-0.1255	0.0221	1.306e-08	----	0	0	84.6878	Bifidobacterium	Bifidobacteriaceae	Actinomycetales	Actinomycetia	Actinomycetota	Bacteria
rs12608520	19	35868613	T	C	0.8088	GPR42	Pullichristensenella hMGS.05548	Linear	72.6983	-0.0761	0.0134	1.31e-08	----	16.8	0	87.2544	Pullichristensenella	CAG-74	Christensenellales	Clostridia	Bacillota A	Bacteria
rs7748886	6	151032614	T	G	0.0768	PLEKHG1	Turicibacter bilis	Linear	64.0761	-0.1031	0.0181	1.315e-08	----	0	0	84.6878	Turicibacter	Turicibacteraceae	Haloplasmatales	Bacilli	Bacillota	Bacteria
rs3997874	6	32580741	A	G	0.2805	HLA-DQA1	Eubacterium R sp000434995	Logistic	19.7943	0.1937	0.0341	1.319e-08	++++	0	0	84.6878	Eubacterium R	Acutalibacteraceae	Oscillospirales	Clostridia	Bacillota A	Bacteria
rs660745	19	49219459	T	C	0.509	MAMSTR	Clostridium sp001916075	Logistic	31.2313	0.1468	0.0258	1.319e-08	++++	74.6	29.1458	90.8592	Clostridium	Clostridiaceae	Clostridiales	Clostridia	Bacillota A	Bacteria
rs35218044	19	35867824	T	G	0.1913	GPR42	Pullichristensenella hMGS.05548	Linear	72.6983	0.0761	0.0134	1.33e-08	++++	17.9	0	87.4339	Pullichristensenella	CAG-74	Christensenellales	Clostridia	Bacillota A	Bacteria
rs28414666	6	32626451	A	G	0.2574	HLA-DQB1	Pseudoruminococcus massiliensis	Logistic	22.1671	0.1942	0.0342	1.332e-08	++++	0	0	84.6878	Pseudoruminococcus	Acutalibacteraceae	Oscillospirales	Clostridia	Bacillota A	Bacteria
rs12988076	2	136569848	A	C	0.7782	LCT	Bifidobacterium catenulatum	Logistic	16.13	-0.2385	0.042	1.336e-08	--+-	48.1	0	82.8052	Bifidobacterium	Bifidobacteriaceae	Actinomycetales	Actinomycetia	Actinomycetota	Bacteria
rs12609641	19	35868725	T	C	0.191	GPR42	Pullichristensenella hMGS.05548	Linear	72.6983	0.0761	0.0134	1.343e-08	++++	19.5	0	87.6681	Pullichristensenella	CAG-74	Christensenellales	Clostridia	Bacillota A	Bacteria
rs427248	19	49241015	T	C	0.4563	RASIP1	Clostridium sp001916075	Logistic	31.2313	-0.1467	0.0258	1.343e-08	----	68.6	8.9422	89.1461	Clostridium	Clostridiaceae	Clostridiales	Clostridia	Bacillota A	Bacteria
rs485186	19	49207206	A	G	0.527	FUT2	Clostridium sp001916075	Logistic	31.2313	0.1461	0.0257	1.344e-08	++++	27.8	0	73.0666	Clostridium	Clostridiaceae	Clostridiales	Clostridia	Bacillota A	Bacteria
rs9271489	6	32589051	A	C	0.3448	HLA-DQA1	Butyribacter intestini	Logistic	45.1696	-0.1479	0.026	1.354e-08	--+-	29.9	0	74.4796	Butyribacter	Lachnospiraceae	Lachnospirales	Clostridia	Bacillota A	Bacteria
rs59900057	16	4483001	A	G	0.2542	DNAJA3	GCA-900066495 sp902362365	Logistic	9.99308	-0.2572	0.0453	1.355e-08	-+--	83.3	57.4092	93.4221	GCA-900066495	Peptostreptococcaceae	Peptostreptococcales	Clostridia	Bacillota A	Bacteria
rs2016886	8	59327730	T	C	0.3425	UBXN2B	Enterocloster sp001517625	Logistic	17.3835	-0.1869	0.0329	1.365e-08	----	0	0	84.6878	Enterocloster	Lachnospiraceae	Lachnospirales	Clostridia	Bacillota A	Bacteria
rs2634531	8	59517058	T	C	0.3746	NSMAF	UBA738 sp003522945	Logistic	44.7479	0.1451	0.0255	1.367e-08	++++	0	0	84.6878	UBA738	Oscillospiraceae	Oscillospirales	Clostridia	Bacillota A	Bacteria
rs281395	19	49222483	C	G	0.645	MAMSTR	Clostridium sp900540255	Logistic	36.2701	-0.1485	0.0262	1.369e-08	----	0	0	84.6878	Clostridium	Clostridiaceae	Clostridiales	Clostridia	Bacillota A	Bacteria
rs4529615	X	34380741	C	G	0.5846	FAM47A	Massilistercora sp902406105	Logistic	28.5747	-0.1337	0.0235	1.373e-08	---+	52.8	0	84.409	Massilistercora	Lachnospiraceae	Lachnospirales	Clostridia	Bacillota A	Bacteria
rs9270922	6	32572388	T	C	0.2811	HLA-DRB1	Eubacterium R sp000434995	Logistic	19.7943	0.1944	0.0342	1.376e-08	++++	0	0	84.6878	Eubacterium R	Acutalibacteraceae	Oscillospirales	Clostridia	Bacillota A	Bacteria
rs6704561	2	136819662	T	C	0.242	CXCR4	Bifidobacterium adolescentis	Linear	89.978	0.0713	0.0126	1.377e-08	+++-	47.3	0	82.5131	Bifidobacterium	Bifidobacteriaceae	Actinomycetales	Actinomycetia	Actinomycetota	Bacteria
rs3117137	6	32309911	T	C	0.2188	C6orf10	Butyribacter hominis	Logistic	27.2382	0.1875	0.033	1.379e-08	++++	0	0	84.6878	Butyribacter	Lachnospiraceae	Lachnospirales	Clostridia	Bacillota A	Bacteria
rs9271260	6	32580507	A	C	0.2806	HLA-DQA1	Eubacterium R sp000434995	Logistic	19.7943	0.1933	0.0341	1.389e-08	++++	0	0	84.6878	Eubacterium R	Acutalibacteraceae	Oscillospirales	Clostridia	Bacillota A	Bacteria
rs7194761	16	4522367	T	C	0.7116	HMOX2	Clostridium saudiense	Logistic	40.1855	0.1558	0.0275	1.396e-08	++++	0	0	84.6878	Clostridium	Clostridiaceae	Clostridiales	Clostridia	Bacillota A	Bacteria
rs9403990	6	149168205	T	G	0.681	UST	Faecousia sp000435995	Logistic	50.9065	0.1588	0.028	1.398e-08	++++	0	0	84.6878	Faecousia	Oscillospiraceae	Oscillospirales	Clostridia	Bacillota A	Bacteria
rs570378	7	152702900	A	G	0.6519	ACTR3B	Marseille-P3106 sp900169975	Logistic	9.0304	0.2551	0.045	1.399e-08	++-+	64.7	0	88.0265	Marseille-P3106	Oscillospiraceae	Oscillospirales	Clostridia	Bacillota A	Bacteria
rs7617597	3	70592879	A	G	0.3261	FOXP1	Faecalibacterium prausnitzii F	Logistic	17.3487	0.1987	0.035	1.407e-08	++++	0	0	84.6878	Faecalibacterium	Ruminococcaceae	Oscillospirales	Clostridia	Bacillota A	Bacteria
rs281379	19	49214274	A	G	0.4657	MAMSTR	Ruminococcus B gnavus	Linear	61.9832	-0.0538	0.0095	1.407e-08	----	0	0	84.6878	Ruminococcus B	Lachnospiraceae	Lachnospirales	Clostridia	Bacillota A	Bacteria
rs17261772	2	135911422	T	C	0.7729	ZRANB3	Bifidobacterium catenulatum	Logistic	16.13	-0.2368	0.0418	1.424e-08	--+-	39.6	0	79.4588	Bifidobacterium	Bifidobacteriaceae	Actinomycetales	Actinomycetia	Actinomycetota	Bacteria
rs9270909	6	32572179	A	G	0.2823	HLA-DRB1	Eubacterium R sp000434995	Logistic	19.7943	0.1941	0.0342	1.425e-08	++++	0	0	84.6878	Eubacterium R	Acutalibacteraceae	Oscillospirales	Clostridia	Bacillota A	Bacteria
rs9271013	6	32574703	C	G	0.7047	HLA-DRB1	Eubacterium R sp000434995	Logistic	19.7943	-0.1951	0.0344	1.426e-08	----	0	0	84.6878	Eubacterium R	Acutalibacteraceae	Oscillospirales	Clostridia	Bacillota A	Bacteria
rs9270859	6	32570894	T	C	0.2795	HLA-DRB1	Eubacterium R sp000434995	Logistic	19.7943	0.1952	0.0344	1.427e-08	++++	0	0	84.6878	Eubacterium R	Acutalibacteraceae	Oscillospirales	Clostridia	Bacillota A	Bacteria
rs11743825	5	475463	T	C	0.3883	SLC9A3	Enterocloster excrementigallinarum	Linear	58.1657	0.0562	0.0099	1.427e-08	++++	0	0	84.6878	Enterocloster	Lachnospiraceae	Lachnospirales	Clostridia	Bacillota A	Bacteria
rs12977409	19	35868032	A	G	0.1913	GPR42	Pullichristensenella hMGS.05548	Linear	72.6983	0.0759	0.0134	1.428e-08	++++	17	0	87.29	Pullichristensenella	CAG-74	Christensenellales	Clostridia	Bacillota A	Bacteria
rs34746896	19	35867672	C	G	0.1913	GPR42	Pullichristensenella hMGS.05548	Linear	72.6983	0.0759	0.0134	1.432e-08	++++	17.9	0	87.4306	Pullichristensenella	CAG-74	Christensenellales	Clostridia	Bacillota A	Bacteria
rs4636356	X	34381117	A	G	0.4155	FAM47A	Massilistercora sp902406105	Logistic	28.5747	0.1335	0.0235	1.432e-08	+++-	52.9	0	84.4242	Massilistercora	Lachnospiraceae	Lachnospirales	Clostridia	Bacillota A	Bacteria
rs380743	19	49241014	A	G	0.4568	RASIP1	Clostridium sp001916075	Logistic	31.2313	-0.1462	0.0258	1.432e-08	----	68.5	8.75151	89.1299	Clostridium	Clostridiaceae	Clostridiales	Clostridia	Bacillota A	Bacteria
rs418464	19	49239026	T	C	0.5428	RASIP1	Clostridium sp001916075	Logistic	31.2313	0.1464	0.0258	1.444e-08	++++	66	0.260114	88.4091	Clostridium	Clostridiaceae	Clostridiales	Clostridia	Bacillota A	Bacteria
rs9270816	6	32569879	T	G	0.2858	HLA-DRB1	Eubacterium R sp000434995	Logistic	19.7943	0.1992	0.0352	1.449e-08	++++	0	0	84.6878	Eubacterium R	Acutalibacteraceae	Oscillospirales	Clostridia	Bacillota A	Bacteria
rs12612071	2	40931811	A	C	0.537	SLC8A1	Merdimonas faecis	Logistic	22.3509	0.1652	0.0292	1.451e-08	++++	0	0	84.6878	Merdimonas	Lachnospiraceae	Lachnospirales	Clostridia	Bacillota A	Bacteria
rs9271200	6	32578756	T	C	0.7202	HLA-DQA1	Eubacterium R sp000434995	Logistic	19.7943	-0.194	0.0342	1.453e-08	----	0	0	84.6878	Eubacterium R	Acutalibacteraceae	Oscillospirales	Clostridia	Bacillota A	Bacteria
rs12978752	19	49218437	A	C	0.5058	MAMSTR	Clostridium sp001916075	Logistic	31.2313	0.1465	0.0259	1.454e-08	++++	69.3	11.45	89.3579	Clostridium	Clostridiaceae	Clostridiales	Clostridia	Bacillota A	Bacteria
rs9270931	6	32572547	A	T	0.2802	HLA-DRB1	Eubacterium R sp000434995	Logistic	19.7943	0.194	0.0342	1.455e-08	++++	0	0	84.6878	Eubacterium R	Acutalibacteraceae	Oscillospirales	Clostridia	Bacillota A	Bacteria
rs8052826	16	4425528	A	G	0.1976	VASN	Turicibacter sanguinis	Linear	53.88	-0.0681	0.012	1.455e-08	----	24.4	0	88.4255	Turicibacter	Turicibacteraceae	Haloplasmatales	Bacilli	Bacillota	Bacteria
rs9270813	6	32569790	T	C	0.7143	HLA-DRB1	Eubacterium R sp000434995	Logistic	19.7943	-0.1992	0.0352	1.456e-08	----	0	0	84.6878	Eubacterium R	Acutalibacteraceae	Oscillospirales	Clostridia	Bacillota A	Bacteria
rs34276369	6	32614037	T	C	0.2581	HLA-DQA1	Fimenecus sp000432435	Logistic	48.754	0.1842	0.0325	1.457e-08	++++	0	0	84.6878	Fimenecus	Acutalibacteraceae	Oscillospirales	Clostridia	Bacillota A	Bacteria
rs9270805	6	32569556	A	T	0.7142	HLA-DRB1	Eubacterium R sp000434995	Logistic	19.7943	-0.1992	0.0352	1.457e-08	----	0	0	84.6878	Eubacterium R	Acutalibacteraceae	Oscillospirales	Clostridia	Bacillota A	Bacteria
rs9270850	6	32570717	A	G	0.7139	HLA-DRB1	Eubacterium R sp000434995	Logistic	19.7943	-0.1991	0.0351	1.458e-08	----	0	0	84.6878	Eubacterium R	Acutalibacteraceae	Oscillospirales	Clostridia	Bacillota A	Bacteria
rs9270817	6	32569911	A	G	0.2858	HLA-DRB1	Eubacterium R sp000434995	Logistic	19.7943	0.1992	0.0352	1.461e-08	++++	0	0	84.6878	Eubacterium R	Acutalibacteraceae	Oscillospirales	Clostridia	Bacillota A	Bacteria
rs3132509	6	31174521	T	C	0.1539	HCG27	Enterocloster asparagiformis	Logistic	24.819	-0.2239	0.0395	1.462e-08	----	0	0	84.6878	Enterocloster	Lachnospiraceae	Lachnospirales	Clostridia	Bacillota A	Bacteria
rs12978750	19	49218430	A	G	0.5058	MAMSTR	Clostridium sp001916075	Logistic	31.2313	0.1465	0.0259	1.462e-08	++++	69.3	11.3432	89.3489	Clostridium	Clostridiaceae	Clostridiales	Clostridia	Bacillota A	Bacteria
rs9270874	6	32571227	A	G	0.7204	HLA-DRB1	Eubacterium R sp000434995	Logistic	19.7943	-0.195	0.0344	1.463e-08	----	0	0	84.6878	Eubacterium R	Acutalibacteraceae	Oscillospirales	Clostridia	Bacillota A	Bacteria
rs13263105	8	59325595	C	G	0.3425	UBXN2B	Enterocloster sp001517625	Logistic	17.3835	-0.1865	0.0329	1.467e-08	----	0	0	84.6878	Enterocloster	Lachnospiraceae	Lachnospirales	Clostridia	Bacillota A	Bacteria
rs12968328	18	67249198	A	C	0.7207	DOK6	CAG-313 sp003539625	Logistic	17.6234	-0.2025	0.0357	1.468e-08	----	0	0	84.6878	CAG-313	CAG-313	ML615J-28	Bacilli	Bacillota	Bacteria
rs9270985	6	32574027	T	C	0.28	HLA-DRB1	Eubacterium R sp000434995	Logistic	19.7943	0.1938	0.0342	1.474e-08	++++	0	0	84.6878	Eubacterium R	Acutalibacteraceae	Oscillospirales	Clostridia	Bacillota A	Bacteria
rs9271198	6	32578726	A	G	0.7203	HLA-DQA1	Eubacterium R sp000434995	Logistic	19.7943	-0.1938	0.0342	1.477e-08	----	0	0	84.6878	Eubacterium R	Acutalibacteraceae	Oscillospirales	Clostridia	Bacillota A	Bacteria
rs34453673	5	434722	C	G	0.3885	AHRR	Enterocloster excrementigallinarum	Linear	58.1657	0.0558	0.0098	1.478e-08	++++	0	0	84.6878	Enterocloster	Lachnospiraceae	Lachnospirales	Clostridia	Bacillota A	Bacteria
rs143107705	6	151100628	T	C	0.0726	PLEKHG1	Turicibacter sanguinis	Linear	53.88	-0.1013	0.0179	1.481e-08	----	0	0	84.6878	Turicibacter	Turicibacteraceae	Haloplasmatales	Bacilli	Bacillota	Bacteria
rs2011946	2	136817616	A	C	0.72	CXCR4	Bifidobacterium adolescentis	Linear	89.978	-0.0671	0.0119	1.483e-08	----	0	0	84.6878	Bifidobacterium	Bifidobacteriaceae	Actinomycetales	Actinomycetia	Actinomycetota	Bacteria
rs28718232	6	32626750	A	G	0.7425	HLA-DQB1	Pseudoruminococcus massiliensis	Logistic	22.1671	-0.1935	0.0342	1.485e-08	----	0	0	84.6878	Pseudoruminococcus	Acutalibacteraceae	Oscillospirales	Clostridia	Bacillota A	Bacteria
rs9270842	6	32570461	T	C	0.7141	HLA-DRB1	Eubacterium R sp000434995	Logistic	19.7943	-0.1991	0.0352	1.49e-08	----	0	0	84.6878	Eubacterium R	Acutalibacteraceae	Oscillospirales	Clostridia	Bacillota A	Bacteria
rs4785962	16	4484328	A	G	0.2545	DNAJA3	GCA-900066495 sp902362365	Logistic	9.99308	-0.2566	0.0453	1.491e-08	-+--	83.1	57.0382	93.3857	GCA-900066495	Peptostreptococcaceae	Peptostreptococcales	Clostridia	Bacillota A	Bacteria
rs8176681	9	136139754	T	C	0.6226	OBP2B	Mediterraneibacter torques	Linear	86.932	0.0603	0.0107	1.491e-08	++++	17	0	87.2966	Mediterraneibacter	Lachnospiraceae	Lachnospirales	Clostridia	Bacillota A	Bacteria
rs2527229	7	158783905	A	G	0.8465	WDR60	Lachnoclostridium B sp000765215	Logistic	8.08919	-0.3704	0.0654	1.496e-08	----	0	0	84.6878	Lachnoclostridium B	Lachnospiraceae	Lachnospirales	Clostridia	Bacillota A	Bacteria
rs232127	17	63687988	A	T	0.5376	CTD-2535L24.2	Pauljensenia sp000278725	Linear	76.1766	-0.0563	0.01	1.5e-08	----	0	0	84.6878	Pauljensenia	Actinomycetaceae	Actinomycetales	Actinomycetia	Actinomycetota	Bacteria
rs10957054	8	59336556	T	C	0.6575	UBXN2B	Enterocloster sp001517625	Logistic	17.3835	0.1864	0.0329	1.501e-08	++++	0	0	84.6878	Enterocloster	Lachnospiraceae	Lachnospirales	Clostridia	Bacillota A	Bacteria
rs9273364	6	32626302	T	G	0.6991	HLA-DQB1	Agathobacter sp000434275	Logistic	42.2228	0.1601	0.0283	1.502e-08	++++	2	0	84.9915	Agathobacter	Lachnospiraceae	Lachnospirales	Clostridia	Bacillota A	Bacteria
rs3130407	6	31213453	A	G	0.845	HLA-C	Enterocloster asparagiformis	Logistic	24.819	0.2222	0.0393	1.511e-08	++++	0	0	84.6878	Enterocloster	Lachnospiraceae	Lachnospirales	Clostridia	Bacillota A	Bacteria
rs7382307	6	31247149	A	G	0.1548	HLA-C	Enterocloster asparagiformis	Logistic	24.819	-0.2233	0.0395	1.511e-08	----	0	0	84.6878	Enterocloster	Lachnospiraceae	Lachnospirales	Clostridia	Bacillota A	Bacteria
rs35866622	19	49218060	T	C	0.4265	MAMSTR	Blautia A obeum	Linear	96.438	-0.0613	0.0108	1.512e-08	----	0	0	84.6878	Blautia A	Lachnospiraceae	Lachnospirales	Clostridia	Bacillota A	Bacteria
rs11672900	19	49220323	A	G	0.5091	MAMSTR	Clostridium sp001916075	Logistic	31.2313	0.1461	0.0258	1.52e-08	++++	74.6	29.3436	90.8762	Clostridium	Clostridiaceae	Clostridiales	Clostridia	Bacillota A	Bacteria
rs9264761	6	31249132	A	T	0.1538	HLA-C	Enterocloster asparagiformis	Logistic	24.819	-0.2241	0.0396	1.523e-08	----	0	0	84.6878	Enterocloster	Lachnospiraceae	Lachnospirales	Clostridia	Bacillota A	Bacteria
rs7316580	12	108920791	A	G	0.907	FICD	CAG-170 sp900545925	Linear	64.4713	0.095	0.0168	1.525e-08	++++	0	0	84.6878	CAG-170	Oscillospiraceae	Oscillospirales	Clostridia	Bacillota A	Bacteria
rs10935973	3	153782325	T	C	0.1709	ARHGEF26	Intestinibacter sp900540355	Linear	55.8722	-0.0711	0.0126	1.527e-08	--+-	65.5	0	88.2729	Intestinibacter	Peptostreptococcaceae	Peptostreptococcales	Clostridia	Bacillota A	Bacteria
rs431204	6	32005267	T	C	0.1034	CYP21A2	Roseburia inulinivorans	Linear	96.6401	0.1045	0.0185	1.53e-08	++++	21.5	0	87.9848	Roseburia	Lachnospiraceae	Lachnospirales	Clostridia	Bacillota A	Bacteria
rs12610886	19	30120004	T	C	0.3841	POP4	Lachnoclostridium B sp900066555	Linear	95.6507	-0.0616	0.0109	1.534e-08	----	0	0	84.6878	Lachnoclostridium B	Lachnospiraceae	Lachnospirales	Clostridia	Bacillota A	Bacteria
rs934588	3	70890207	A	G	0.2917	FOXP1	Intestinibacter sp900540355	Linear	55.8722	0.0582	0.0103	1.534e-08	++++	43.8	0	81.1959	Intestinibacter	Peptostreptococcaceae	Peptostreptococcales	Clostridia	Bacillota A	Bacteria
rs3129963	6	32380208	A	G	0.7834	BTNL2	Butyribacter hominis	Logistic	27.2382	-0.1883	0.0333	1.535e-08	----	0	0	84.6878	Butyribacter	Lachnospiraceae	Lachnospirales	Clostridia	Bacillota A	Bacteria
rs926592	6	32305658	A	C	0.2187	C6orf10	Butyribacter hominis	Logistic	27.2382	0.187	0.033	1.537e-08	++++	0	0	84.6878	Butyribacter	Lachnospiraceae	Lachnospirales	Clostridia	Bacillota A	Bacteria
rs368565	19	49201217	T	C	0.473	FUT2	Clostridium sp001916075	Logistic	31.2313	0.1482	0.0262	1.542e-08	++++	32.3	0	75.8918	Clostridium	Clostridiaceae	Clostridiales	Clostridia	Bacillota A	Bacteria
rs2164210	2	136580287	T	C	0.2221	LCT	Bifidobacterium catenulatum	Logistic	16.13	0.2376	0.042	1.542e-08	++-+	48.4	0	82.9044	Bifidobacterium	Bifidobacteriaceae	Actinomycetales	Actinomycetia	Actinomycetota	Bacteria
rs479486	19	49229323	A	G	0.4996	RASIP1	Clostridium sp001916075	Logistic	31.2313	-0.1447	0.0256	1.549e-08	----	68	7.06497	88.9873	Clostridium	Clostridiaceae	Clostridiales	Clostridia	Bacillota A	Bacteria
rs9271894	6	32595874	T	C	0.3459	HLA-DQA1	Butyribacter intestini	Logistic	45.1696	-0.1478	0.0261	1.556e-08	--+-	27.3	0	72.7568	Butyribacter	Lachnospiraceae	Lachnospirales	Clostridia	Bacillota A	Bacteria
rs9271089	6	32576177	T	G	0.2851	HLA-DRB1	Eubacterium R sp000434995	Logistic	19.7943	0.1947	0.0344	1.559e-08	++++	0	0	84.6878	Eubacterium R	Acutalibacteraceae	Oscillospirales	Clostridia	Bacillota A	Bacteria
rs9270866	6	32571043	A	G	0.7201	HLA-DRB1	Eubacterium R sp000434995	Logistic	19.7943	-0.1946	0.0344	1.562e-08	----	0	0	84.6878	Eubacterium R	Acutalibacteraceae	Oscillospirales	Clostridia	Bacillota A	Bacteria
rs9270622	6	32565329	T	C	0.7139	HLA-DRB1	Eubacterium R sp000434995	Logistic	19.7943	-0.1988	0.0352	1.564e-08	----	0	0	84.6878	Eubacterium R	Acutalibacteraceae	Oscillospirales	Clostridia	Bacillota A	Bacteria
rs1003878	6	32299822	A	G	0.2188	C6orf10	Butyribacter hominis	Logistic	27.2382	0.1867	0.033	1.565e-08	++++	0	0	84.6878	Butyribacter	Lachnospiraceae	Lachnospirales	Clostridia	Bacillota A	Bacteria
rs3129949	6	32298814	A	C	0.2188	C6orf10	Butyribacter hominis	Logistic	27.2382	0.1867	0.033	1.565e-08	++++	0	0	84.6878	Butyribacter	Lachnospiraceae	Lachnospirales	Clostridia	Bacillota A	Bacteria
rs28407950	6	32626348	T	C	0.2964	HLA-DQB1	Agathobacter sp000434275	Logistic	42.2228	0.1593	0.0282	1.572e-08	++-+	35.4	0	77.4971	Agathobacter	Lachnospiraceae	Lachnospirales	Clostridia	Bacillota A	Bacteria
rs9270937	6	32572757	A	G	0.2802	HLA-DRB1	Eubacterium R sp000434995	Logistic	19.7943	0.1935	0.0342	1.574e-08	++++	0	0	84.6878	Eubacterium R	Acutalibacteraceae	Oscillospirales	Clostridia	Bacillota A	Bacteria
rs11681248	2	136820076	T	C	0.6999	CXCR4	Negativibacillus sp000435195	Logistic	28.0997	0.1722	0.0305	1.574e-08	++++	0	0	84.6878	Negativibacillus	Ruminococcaceae	Oscillospirales	Clostridia	Bacillota A	Bacteria
rs3095246	6	31213879	T	C	0.155	HLA-C	Enterocloster asparagiformis	Logistic	24.819	-0.2219	0.0393	1.579e-08	----	0	0	84.6878	Enterocloster	Lachnospiraceae	Lachnospirales	Clostridia	Bacillota A	Bacteria
rs9273368	6	32626475	A	G	0.3008	HLA-DQB1	Agathobacter sp000434275	Logistic	42.2228	-0.16	0.0283	1.581e-08	----	2.6	0	85.0891	Agathobacter	Lachnospiraceae	Lachnospirales	Clostridia	Bacillota A	Bacteria
rs9270999	6	32574438	A	G	0.7203	HLA-DRB1	Eubacterium R sp000434995	Logistic	19.7943	-0.1935	0.0342	1.587e-08	----	0	0	84.6878	Eubacterium R	Acutalibacteraceae	Oscillospirales	Clostridia	Bacillota A	Bacteria
rs9271172	6	32577975	T	C	0.7204	HLA-DQA1	Eubacterium R sp000434995	Logistic	19.7943	-0.1935	0.0342	1.589e-08	----	0	0	84.6878	Eubacterium R	Acutalibacteraceae	Oscillospirales	Clostridia	Bacillota A	Bacteria
rs141823914	7	114635138	A	C	0.0141	MDFIC	Lentihominibacter excrementipullorum	Linear	61.2704	0.2419	0.0428	1.589e-08	++++	38.2	0	78.8381	Lentihominibacter	Anaerovoracaceae	Peptostreptococcales	Clostridia	Bacillota A	Bacteria
rs309137	2	136765951	T	C	0.7571	DARS	Bifidobacterium catenulatum	Logistic	16.13	-0.2356	0.0417	1.591e-08	--+-	33.1	0	76.3237	Bifidobacterium	Bifidobacteriaceae	Actinomycetales	Actinomycetia	Actinomycetota	Bacteria
rs35487056	19	35872804	T	G	0.8102	GPR42	Limiplasma merdipullorum	Linear	74.2696	-0.0759	0.0134	1.593e-08	----	16.1	0	87.16	Limiplasma	CAG-74	Christensenellales	Clostridia	Bacillota A	Bacteria
rs934589	3	70890209	A	C	0.7084	FOXP1	Intestinibacter sp900540355	Linear	55.8722	-0.0581	0.0103	1.593e-08	----	43.4	0	81.0547	Intestinibacter	Peptostreptococcaceae	Peptostreptococcales	Clostridia	Bacillota A	Bacteria
rs9271173	6	32577981	A	G	0.2796	HLA-DQA1	Eubacterium R sp000434995	Logistic	19.7943	0.1934	0.0342	1.595e-08	++++	0	0	84.6878	Eubacterium R	Acutalibacteraceae	Oscillospirales	Clostridia	Bacillota A	Bacteria
rs9271174	6	32578040	C	G	0.2796	HLA-DQA1	Eubacterium R sp000434995	Logistic	19.7943	0.1934	0.0342	1.595e-08	++++	0	0	84.6878	Eubacterium R	Acutalibacteraceae	Oscillospirales	Clostridia	Bacillota A	Bacteria
rs4785964	16	4484613	A	G	0.2135	DNAJA3	Clostridium saudiense	Logistic	40.1855	-0.1723	0.0305	1.596e-08	----	0	0	84.6878	Clostridium	Clostridiaceae	Clostridiales	Clostridia	Bacillota A	Bacteria
rs6823039	4	54410654	T	C	0.656	LNX1	Alistipes A ihumii	Linear	65.8633	-0.0595	0.0105	1.601e-08	----	0	0	84.6878	Alistipes A	Rikenellaceae	Bacteroidales	Bacteroidia	Bacteroidota	Bacteria
rs13404551	2	136721995	T	C	0.7715	DARS	Bifidobacterium longum	Linear	90.3664	-0.0718	0.0127	1.604e-08	--+-	59.7	0	86.5555	Bifidobacterium	Bifidobacteriaceae	Actinomycetales	Actinomycetia	Actinomycetota	Bacteria
rs9270844	6	32570550	T	G	0.2869	HLA-DRB1	Eubacterium R sp000434995	Logistic	19.7943	0.1986	0.0352	1.606e-08	++++	0	0	84.6878	Eubacterium R	Acutalibacteraceae	Oscillospirales	Clostridia	Bacillota A	Bacteria
rs3132507	6	31175613	A	C	0.1538	HCG27	Enterocloster asparagiformis	Logistic	24.819	-0.2235	0.0396	1.608e-08	----	0	0	84.6878	Enterocloster	Lachnospiraceae	Lachnospirales	Clostridia	Bacillota A	Bacteria
rs1993453	8	59347184	A	G	0.3425	UBXN2B	Enterocloster sp001517625	Logistic	17.3835	-0.1859	0.0329	1.61e-08	----	3.7	0	85.2515	Enterocloster	Lachnospiraceae	Lachnospirales	Clostridia	Bacillota A	Bacteria
rs11660382	18	68698187	A	G	0.1485	GTSCR1	Fimisoma avicola	Logistic	35.939	0.2069	0.0366	1.617e-08	++++	0	0	84.6878	Fimisoma	Anaerovoracaceae	Peptostreptococcales	Clostridia	Bacillota A	Bacteria
rs9271178	6	32578191	T	C	0.7203	HLA-DQA1	Eubacterium R sp000434995	Logistic	19.7943	-0.1936	0.0343	1.619e-08	----	0	0	84.6878	Eubacterium R	Acutalibacteraceae	Oscillospirales	Clostridia	Bacillota A	Bacteria
rs7055029	X	34381463	A	G	0.4155	FAM47A	Massilistercora sp902406105	Logistic	28.5747	0.133	0.0236	1.619e-08	+++-	53	0	84.4517	Massilistercora	Lachnospiraceae	Lachnospirales	Clostridia	Bacillota A	Bacteria
rs9270650	6	32565854	T	C	0.7137	HLA-DRB1	Eubacterium R sp000434995	Logistic	19.7943	-0.1985	0.0352	1.621e-08	----	0	0	84.6878	Eubacterium R	Acutalibacteraceae	Oscillospirales	Clostridia	Bacillota A	Bacteria
rs9270865	6	32571011	C	G	0.7198	HLA-DRB1	Eubacterium R sp000434995	Logistic	19.7943	-0.1944	0.0344	1.622e-08	----	0	0	84.6878	Eubacterium R	Acutalibacteraceae	Oscillospirales	Clostridia	Bacillota A	Bacteria
rs9270624	6	32565413	C	G	0.7137	HLA-DRB1	Eubacterium R sp000434995	Logistic	19.7943	-0.1986	0.0352	1.624e-08	----	0	0	84.6878	Eubacterium R	Acutalibacteraceae	Oscillospirales	Clostridia	Bacillota A	Bacteria
rs7451864	6	32578673	A	T	0.2797	HLA-DQA1	Eubacterium R sp000434995	Logistic	19.7943	0.1933	0.0342	1.627e-08	++++	0	0	84.6878	Eubacterium R	Acutalibacteraceae	Oscillospirales	Clostridia	Bacillota A	Bacteria
rs9271170	6	32577889	T	C	0.2796	HLA-DQA1	Eubacterium R sp000434995	Logistic	19.7943	0.1933	0.0342	1.629e-08	++++	0	0	84.6878	Eubacterium R	Acutalibacteraceae	Oscillospirales	Clostridia	Bacillota A	Bacteria
rs12973471	19	30118166	C	G	0.6156	POP4	Lachnoclostridium B sp900066555	Linear	95.6507	0.0616	0.0109	1.63e-08	++++	0	0	84.6878	Lachnoclostridium B	Lachnospiraceae	Lachnospirales	Clostridia	Bacillota A	Bacteria
rs9271117	6	32576795	T	C	0.6477	HLA-DQA1	Eubacterium R sp000434995	Logistic	19.7943	-0.2008	0.0356	1.632e-08	----	0	0	84.6878	Eubacterium R	Acutalibacteraceae	Oscillospirales	Clostridia	Bacillota A	Bacteria
rs707951	6	32609813	T	C	0.3584	HLA-DQA1	Eubacterium R sp000434995	Logistic	19.7943	0.1788	0.0317	1.633e-08	++++	13.2	0	86.7092	Eubacterium R	Acutalibacteraceae	Oscillospirales	Clostridia	Bacillota A	Bacteria
rs12615624	2	136721603	A	G	0.7874	DARS	Negativibacillus sp000435195	Logistic	28.0997	0.1867	0.0331	1.633e-08	++++	0	0	84.6878	Negativibacillus	Ruminococcaceae	Oscillospirales	Clostridia	Bacillota A	Bacteria
rs9273363	6	32626272	A	C	0.3043	HLA-DQB1	Agathobacter sp000434275	Logistic	42.2228	-0.158	0.028	1.633e-08	----	5.9	0	85.5908	Agathobacter	Lachnospiraceae	Lachnospirales	Clostridia	Bacillota A	Bacteria
rs3134744	6	31242880	T	C	0.8462	HLA-C	Enterocloster asparagiformis	Logistic	24.819	0.2234	0.0396	1.638e-08	++++	0	0	84.6878	Enterocloster	Lachnospiraceae	Lachnospirales	Clostridia	Bacillota A	Bacteria
rs13277801	8	59353534	T	C	0.6575	UBXN2B	Enterocloster sp001517625	Logistic	17.3835	0.1858	0.0329	1.644e-08	++++	3.2	0	85.1804	Enterocloster	Lachnospiraceae	Lachnospirales	Clostridia	Bacillota A	Bacteria
rs9270977	6	32573748	A	G	0.28	HLA-DRB1	Eubacterium R sp000434995	Logistic	19.7943	0.1932	0.0342	1.645e-08	++++	0	0	84.6878	Eubacterium R	Acutalibacteraceae	Oscillospirales	Clostridia	Bacillota A	Bacteria
rs7801428	7	100727105	A	G	0.7135	TRIM56	Coprobacillus cateniformis	Logistic	26.9335	0.1793	0.0318	1.65e-08	++++	0	0	84.6878	Coprobacillus	Coprobacillaceae	Erysipelotrichales	Bacilli	Bacillota	Bacteria
rs9270935	6	32572701	A	G	0.2801	HLA-DRB1	Eubacterium R sp000434995	Logistic	19.7943	0.1932	0.0342	1.652e-08	++++	0	0	84.6878	Eubacterium R	Acutalibacteraceae	Oscillospirales	Clostridia	Bacillota A	Bacteria
rs11917200	3	70984753	A	G	0.703	FOXP1	Clostridium saudiense	Logistic	40.1855	-0.1549	0.0274	1.656e-08	----	0	0	84.6878	Clostridium	Clostridiaceae	Clostridiales	Clostridia	Bacillota A	Bacteria
rs632632	2	136638216	T	C	0.7727	MCM6	Dysosmobacter excrementavium	Logistic	21.65	-0.2013	0.0357	1.66e-08	----	0	0	84.6878	Dysosmobacter	Oscillospiraceae	Oscillospirales	Clostridia	Bacillota A	Bacteria
rs3129965	6	32380830	C	G	0.2168	BTNL2	Butyribacter hominis	Logistic	27.2382	0.188	0.0333	1.66e-08	++++	0	0	84.6878	Butyribacter	Lachnospiraceae	Lachnospirales	Clostridia	Bacillota A	Bacteria
rs9264732	6	31244181	T	C	0.8453	HLA-C	Enterocloster asparagiformis	Logistic	24.819	0.2229	0.0395	1.661e-08	++++	0	0	84.6878	Enterocloster	Lachnospiraceae	Lachnospirales	Clostridia	Bacillota A	Bacteria
rs9270934	6	32572695	C	G	0.7199	HLA-DRB1	Eubacterium R sp000434995	Logistic	19.7943	-0.1932	0.0342	1.662e-08	----	0	0	84.6878	Eubacterium R	Acutalibacteraceae	Oscillospirales	Clostridia	Bacillota A	Bacteria
rs9271101	6	32576493	T	C	0.7205	HLA-DRB1	Eubacterium R sp000434995	Logistic	19.7943	-0.1935	0.0343	1.664e-08	----	0	0	84.6878	Eubacterium R	Acutalibacteraceae	Oscillospirales	Clostridia	Bacillota A	Bacteria
rs9271522	6	32589791	T	C	0.6553	HLA-DQA1	Butyribacter intestini	Logistic	45.1696	0.147	0.026	1.665e-08	++-+	28.1	0	73.3037	Butyribacter	Lachnospiraceae	Lachnospirales	Clostridia	Bacillota A	Bacteria
rs3132490	6	31242560	A	G	0.8462	HLA-C	Enterocloster asparagiformis	Logistic	24.819	0.2233	0.0396	1.665e-08	++++	0	0	84.6878	Enterocloster	Lachnospiraceae	Lachnospirales	Clostridia	Bacillota A	Bacteria
rs3132508	6	31174796	T	G	0.8461	HCG27	Enterocloster asparagiformis	Logistic	24.819	0.2233	0.0396	1.667e-08	++++	0	0	84.6878	Enterocloster	Lachnospiraceae	Lachnospirales	Clostridia	Bacillota A	Bacteria
rs9264763	6	31249196	A	C	0.1541	HLA-C	Enterocloster asparagiformis	Logistic	24.819	-0.2233	0.0396	1.668e-08	----	0	0	84.6878	Enterocloster	Lachnospiraceae	Lachnospirales	Clostridia	Bacillota A	Bacteria
rs9270979	6	32573780	A	G	0.28	HLA-DRB1	Eubacterium R sp000434995	Logistic	19.7943	0.1931	0.0342	1.68e-08	++++	0	0	84.6878	Eubacterium R	Acutalibacteraceae	Oscillospirales	Clostridia	Bacillota A	Bacteria
rs3848372	16	4587875	A	C	0.7541	CDIP1	Turicibacter sanguinis	Linear	53.88	0.0612	0.0109	1.684e-08	++++	13.8	0	86.8062	Turicibacter	Turicibacteraceae	Haloplasmatales	Bacilli	Bacillota	Bacteria
rs9270988	6	32574130	A	G	0.2797	HLA-DRB1	Eubacterium R sp000434995	Logistic	19.7943	0.1931	0.0342	1.685e-08	++++	0	0	84.6878	Eubacterium R	Acutalibacteraceae	Oscillospirales	Clostridia	Bacillota A	Bacteria
rs1641866	16	4593040	A	C	0.2401	CDIP1	Turicibacter sanguinis	Linear	53.88	-0.0615	0.0109	1.685e-08	----	6.7	0	85.7179	Turicibacter	Turicibacteraceae	Haloplasmatales	Bacilli	Bacillota	Bacteria
rs903092	4	134482149	T	C	0.5492	PCDH10	Intestinibacter sp900540355	Linear	55.8722	0.0533	0.0094	1.687e-08	++-+	69.4	11.8882	89.3949	Intestinibacter	Peptostreptococcaceae	Peptostreptococcales	Clostridia	Bacillota A	Bacteria
rs9271539	6	32590028	A	G	0.3447	HLA-DQA1	Butyribacter intestini	Logistic	45.1696	-0.1469	0.026	1.688e-08	--+-	27.7	0	73.0525	Butyribacter	Lachnospiraceae	Lachnospirales	Clostridia	Bacillota A	Bacteria
rs9271252	6	32580288	C	G	0.2797	HLA-DQA1	Eubacterium R sp000434995	Logistic	19.7943	0.193	0.0342	1.689e-08	++++	0	0	84.6878	Eubacterium R	Acutalibacteraceae	Oscillospirales	Clostridia	Bacillota A	Bacteria
rs1529367	8	59340103	A	C	0.3425	UBXN2B	Enterocloster sp001517625	Logistic	17.3835	-0.1858	0.0329	1.689e-08	----	0.4	0	84.7419	Enterocloster	Lachnospiraceae	Lachnospirales	Clostridia	Bacillota A	Bacteria
rs9264744	6	31245360	A	C	0.1589	HLA-C	Enterocloster asparagiformis	Logistic	24.819	-0.2221	0.0394	1.69e-08	----	0	0	84.6878	Enterocloster	Lachnospiraceae	Lachnospirales	Clostridia	Bacillota A	Bacteria
rs11643803	16	4490400	A	G	0.7446	DNAJA3	GCA-900066495 sp902362365	Logistic	9.99308	0.2552	0.0452	1.69e-08	+-++	83.4	57.8277	93.4632	GCA-900066495	Peptostreptococcaceae	Peptostreptococcales	Clostridia	Bacillota A	Bacteria
rs1561277	2	136092061	A	C	0.2643	RAB3GAP1	Negativibacillus sp000435195	Logistic	28.0997	-0.1789	0.0317	1.693e-08	----	0.7	0	84.7879	Negativibacillus	Ruminococcaceae	Oscillospirales	Clostridia	Bacillota A	Bacteria
rs8046295	16	4528634	T	C	0.2585	HMOX2	GCA-900066495 sp902362365	Logistic	9.99308	-0.2523	0.0447	1.693e-08	--+-	66.1	0.459486	88.4262	GCA-900066495	Peptostreptococcaceae	Peptostreptococcales	Clostridia	Bacillota A	Bacteria
rs9271165	6	32577785	A	G	0.2817	HLA-DQA1	Eubacterium R sp000434995	Logistic	19.7943	0.1934	0.0343	1.701e-08	++++	0	0	84.6878	Eubacterium R	Acutalibacteraceae	Oscillospirales	Clostridia	Bacillota A	Bacteria
rs9271201	6	32578818	A	C	0.7204	HLA-DQA1	Eubacterium R sp000434995	Logistic	19.7943	-0.1931	0.0342	1.702e-08	----	0	0	84.6878	Eubacterium R	Acutalibacteraceae	Oscillospirales	Clostridia	Bacillota A	Bacteria
rs1065711	6	31236853	A	G	0.8458	HLA-C	Enterocloster asparagiformis	Logistic	24.819	0.2223	0.0394	1.702e-08	++++	0	0	84.6878	Enterocloster	Lachnospiraceae	Lachnospirales	Clostridia	Bacillota A	Bacteria
rs2532095	4	15935760	T	G	0.8824	FGFBP1	CAG-103 sp900757655	Logistic	14.3819	-0.3055	0.0542	1.703e-08	----	0	0	84.6878	CAG-103	Oscillospiraceae	Oscillospirales	Clostridia	Bacillota A	Bacteria
rs3134753	6	31217479	A	G	0.1536	HLA-C	Enterocloster asparagiformis	Logistic	24.819	-0.223	0.0395	1.706e-08	----	0	0	84.6878	Enterocloster	Lachnospiraceae	Lachnospirales	Clostridia	Bacillota A	Bacteria
rs3130415	6	31216672	A	T	0.8464	HLA-C	Enterocloster asparagiformis	Logistic	24.819	0.223	0.0395	1.707e-08	++++	0	0	84.6878	Enterocloster	Lachnospiraceae	Lachnospirales	Clostridia	Bacillota A	Bacteria
rs9271246	6	32580084	A	G	0.2797	HLA-DQA1	Eubacterium R sp000434995	Logistic	19.7943	0.1929	0.0342	1.709e-08	++++	0	0	84.6878	Eubacterium R	Acutalibacteraceae	Oscillospirales	Clostridia	Bacillota A	Bacteria
rs9271242	6	32579940	T	C	0.2797	HLA-DQA1	Eubacterium R sp000434995	Logistic	19.7943	0.1929	0.0342	1.711e-08	++++	0	0	84.6878	Eubacterium R	Acutalibacteraceae	Oscillospirales	Clostridia	Bacillota A	Bacteria
rs2131600	4	134484363	C	G	0.5465	PCDH10	Intestinibacter sp900540355	Linear	55.8722	0.0534	0.0095	1.712e-08	++-+	67.3	4.82941	88.7979	Intestinibacter	Peptostreptococcaceae	Peptostreptococcales	Clostridia	Bacillota A	Bacteria
rs9271247	6	32580112	A	G	0.2797	HLA-DQA1	Eubacterium R sp000434995	Logistic	19.7943	0.1929	0.0342	1.714e-08	++++	0	0	84.6878	Eubacterium R	Acutalibacteraceae	Oscillospirales	Clostridia	Bacillota A	Bacteria
rs2131599	4	134484339	T	G	0.5465	PCDH10	Intestinibacter sp900540355	Linear	55.8722	0.0534	0.0095	1.714e-08	++-+	67.4	4.84095	88.7989	Intestinibacter	Peptostreptococcaceae	Peptostreptococcales	Clostridia	Bacillota A	Bacteria
rs33988101	19	49218111	T	G	0.4943	MAMSTR	Clostridium sp001916075	Logistic	31.2313	-0.1457	0.0258	1.715e-08	----	70.1	14.2913	89.5977	Clostridium	Clostridiaceae	Clostridiales	Clostridia	Bacillota A	Bacteria
rs7772795	6	151030107	T	C	0.0764	PLEKHG1	Turicibacter bilis	Linear	64.0761	-0.1026	0.0182	1.717e-08	----	0	0	84.6878	Turicibacter	Turicibacteraceae	Haloplasmatales	Bacilli	Bacillota	Bacteria
rs2242298	6	149173093	T	C	0.6807	UST	Faecousia sp000435995	Logistic	50.9065	0.1581	0.028	1.718e-08	++++	0	0	84.6878	Faecousia	Oscillospiraceae	Oscillospirales	Clostridia	Bacillota A	Bacteria
rs16855656	2	136642433	A	G	0.9112	MCM6	Bifidobacterium adolescentis	Linear	89.978	-0.1035	0.0184	1.718e-08	----	0	0	84.6878	Bifidobacterium	Bifidobacteriaceae	Actinomycetales	Actinomycetia	Actinomycetota	Bacteria
rs1522551	3	70902653	T	C	0.2996	FOXP1	Clostridium saudiense	Logistic	40.1855	0.1521	0.027	1.719e-08	++++	0	0	84.6878	Clostridium	Clostridiaceae	Clostridiales	Clostridia	Bacillota A	Bacteria
rs2245964	4	15939915	C	G	0.1152	FGFBP1	CAG-103 sp900757655	Logistic	14.3819	0.303	0.0537	1.719e-08	++++	0	0	84.6878	CAG-103	Oscillospiraceae	Oscillospirales	Clostridia	Bacillota A	Bacteria
rs7382297	6	31247067	T	G	0.1547	HLA-C	Enterocloster asparagiformis	Logistic	24.819	-0.2216	0.0393	1.721e-08	----	0	0	84.6878	Enterocloster	Lachnospiraceae	Lachnospirales	Clostridia	Bacillota A	Bacteria
rs869481	16	4452584	A	G	0.6982	CORO7-PAM16	Clostridium saudiense	Logistic	40.1855	0.1558	0.0276	1.722e-08	++++	0	0	84.6878	Clostridium	Clostridiaceae	Clostridiales	Clostridia	Bacillota A	Bacteria
rs9271163	6	32577733	T	C	0.7203	HLA-DQA1	Eubacterium R sp000434995	Logistic	19.7943	-0.1929	0.0342	1.725e-08	----	0	0	84.6878	Eubacterium R	Acutalibacteraceae	Oscillospirales	Clostridia	Bacillota A	Bacteria
rs3130422	6	31218034	A	G	0.8464	HLA-C	Enterocloster asparagiformis	Logistic	24.819	0.2229	0.0395	1.725e-08	++++	0	0	84.6878	Enterocloster	Lachnospiraceae	Lachnospirales	Clostridia	Bacillota A	Bacteria
rs736685	16	4508606	T	C	0.2878	DNAJA3	Clostridium saudiense	Logistic	40.1855	-0.155	0.0275	1.725e-08	----	0	0	84.6878	Clostridium	Clostridiaceae	Clostridiales	Clostridia	Bacillota A	Bacteria
rs9271078	6	32575930	T	C	0.7203	HLA-DRB1	Eubacterium R sp000434995	Logistic	19.7943	-0.193	0.0342	1.726e-08	----	0	0	84.6878	Eubacterium R	Acutalibacteraceae	Oscillospirales	Clostridia	Bacillota A	Bacteria
rs9270971	6	32573598	T	C	0.2801	HLA-DRB1	Eubacterium R sp000434995	Logistic	19.7943	0.1929	0.0342	1.727e-08	++++	0	0	84.6878	Eubacterium R	Acutalibacteraceae	Oscillospirales	Clostridia	Bacillota A	Bacteria
rs903093	4	134482163	T	C	0.4508	PCDH10	Intestinibacter sp900540355	Linear	55.8722	-0.0532	0.0094	1.728e-08	--+-	69.4	11.9248	89.398	Intestinibacter	Peptostreptococcaceae	Peptostreptococcales	Clostridia	Bacillota A	Bacteria
rs9459570	6	166511221	A	G	0.9387	T	Acutalibacter timonensis	Logistic	28.0868	0.3395	0.0602	1.733e-08	++++	0	0	84.6878	Acutalibacter	Acutalibacteraceae	Oscillospirales	Clostridia	Bacillota A	Bacteria
rs9271205	6	32578941	A	G	0.7204	HLA-DQA1	Eubacterium R sp000434995	Logistic	19.7943	-0.193	0.0342	1.734e-08	----	0	0	84.6878	Eubacterium R	Acutalibacteraceae	Oscillospirales	Clostridia	Bacillota A	Bacteria
rs2131598	4	134484331	C	G	0.5465	PCDH10	Intestinibacter sp900540355	Linear	55.8722	0.0534	0.0095	1.736e-08	++-+	67.4	4.87809	88.802	Intestinibacter	Peptostreptococcaceae	Peptostreptococcales	Clostridia	Bacillota A	Bacteria
rs3130426	6	31218535	A	C	0.1536	HLA-C	Enterocloster asparagiformis	Logistic	24.819	-0.2229	0.0395	1.739e-08	----	0	0	84.6878	Enterocloster	Lachnospiraceae	Lachnospirales	Clostridia	Bacillota A	Bacteria
rs9271145	6	32577224	C	G	0.2797	HLA-DQA1	Eubacterium R sp000434995	Logistic	19.7943	0.1929	0.0342	1.74e-08	++++	0	0	84.6878	Eubacterium R	Acutalibacteraceae	Oscillospirales	Clostridia	Bacillota A	Bacteria
rs3747581	16	4462619	A	G	0.254	CORO7-PAM16	GCA-900066495 sp902362365	Logistic	9.99308	-0.2567	0.0456	1.74e-08	-+--	79.3	44.7106	92.2278	GCA-900066495	Peptostreptococcaceae	Peptostreptococcales	Clostridia	Bacillota A	Bacteria
rs9271144	6	32577220	A	G	0.7203	HLA-DQA1	Eubacterium R sp000434995	Logistic	19.7943	-0.1929	0.0342	1.741e-08	----	0	0	84.6878	Eubacterium R	Acutalibacteraceae	Oscillospirales	Clostridia	Bacillota A	Bacteria
rs7247482	19	35878129	A	G	0.8112	GPR42	Limiplasma merdipullorum	Linear	74.2696	-0.0758	0.0134	1.745e-08	----	17.5	0	87.3687	Limiplasma	CAG-74	Christensenellales	Clostridia	Bacillota A	Bacteria
rs9271162	6	32577715	T	G	0.7203	HLA-DQA1	Eubacterium R sp000434995	Logistic	19.7943	-0.1929	0.0342	1.745e-08	----	0	0	84.6878	Eubacterium R	Acutalibacteraceae	Oscillospirales	Clostridia	Bacillota A	Bacteria
rs12610119	19	35878202	A	G	0.8112	GPR42	Limiplasma merdipullorum	Linear	74.2696	-0.0758	0.0134	1.747e-08	----	17.5	0	87.3672	Limiplasma	CAG-74	Christensenellales	Clostridia	Bacillota A	Bacteria
rs9271090	6	32576247	T	C	0.2796	HLA-DRB1	Eubacterium R sp000434995	Logistic	19.7943	0.1929	0.0342	1.747e-08	++++	0	0	84.6878	Eubacterium R	Acutalibacteraceae	Oscillospirales	Clostridia	Bacillota A	Bacteria
rs3130694	6	31243197	A	G	0.1539	HLA-C	Enterocloster asparagiformis	Logistic	24.819	-0.2229	0.0396	1.748e-08	----	0	0	84.6878	Enterocloster	Lachnospiraceae	Lachnospirales	Clostridia	Bacillota A	Bacteria
rs9271092	6	32576296	A	G	0.2796	HLA-DRB1	Eubacterium R sp000434995	Logistic	19.7943	0.1929	0.0342	1.749e-08	++++	0	0	84.6878	Eubacterium R	Acutalibacteraceae	Oscillospirales	Clostridia	Bacillota A	Bacteria
rs2254871	7	158782449	A	G	0.8436	WDR60	Lachnoclostridium B sp000765215	Logistic	8.08919	-0.3672	0.0652	1.754e-08	----	0	0	84.6878	Lachnoclostridium B	Lachnospiraceae	Lachnospirales	Clostridia	Bacillota A	Bacteria
rs7007181	8	59339279	T	C	0.3424	UBXN2B	Enterocloster sp001517625	Logistic	17.3835	-0.1856	0.0329	1.756e-08	----	0.5	0	84.7658	Enterocloster	Lachnospiraceae	Lachnospirales	Clostridia	Bacillota A	Bacteria
rs79291194	19	35878764	T	C	0.1888	GPR42	Limiplasma merdipullorum	Linear	74.2696	0.0757	0.0134	1.76e-08	++++	17.6	0	87.3806	Limiplasma	CAG-74	Christensenellales	Clostridia	Bacillota A	Bacteria
rs1529368	8	59339925	A	G	0.3424	UBXN2B	Enterocloster sp001517625	Logistic	17.3835	-0.1855	0.0329	1.762e-08	----	0.4	0	84.7537	Enterocloster	Lachnospiraceae	Lachnospirales	Clostridia	Bacillota A	Bacteria
rs2022537	6	32301910	A	G	0.2186	C6orf10	Butyribacter hominis	Logistic	27.2382	0.1862	0.033	1.763e-08	++++	0	0	84.6878	Butyribacter	Lachnospiraceae	Lachnospirales	Clostridia	Bacillota A	Bacteria
rs232123	17	63685473	T	C	0.4355	CTD-2535L24.2	Pauljensenia sp000278725	Linear	76.1766	0.0564	0.01	1.764e-08	++++	0	0	84.6878	Pauljensenia	Actinomycetaceae	Actinomycetales	Actinomycetia	Actinomycetota	Bacteria
rs9271202	6	32578837	A	C	0.2796	HLA-DQA1	Eubacterium R sp000434995	Logistic	19.7943	0.1929	0.0342	1.765e-08	++++	0	0	84.6878	Eubacterium R	Acutalibacteraceae	Oscillospirales	Clostridia	Bacillota A	Bacteria
rs309180	2	136614255	A	G	0.7709	MCM6	Dysosmobacter excrementavium	Logistic	21.65	-0.2009	0.0357	1.765e-08	----	0	0	84.6878	Dysosmobacter	Oscillospiraceae	Oscillospirales	Clostridia	Bacillota A	Bacteria
rs3213943	2	136389840	A	C	0.1493	R3HDM1	Negativibacillus sp000435195	Logistic	28.0997	-0.2125	0.0377	1.767e-08	--+-	32.3	0	75.9016	Negativibacillus	Ruminococcaceae	Oscillospirales	Clostridia	Bacillota A	Bacteria
rs9271850	6	32595060	A	G	0.6628	HLA-DQA1	Butyribacter intestini	Logistic	45.1696	0.1489	0.0264	1.769e-08	++++	10	0	86.223	Butyribacter	Lachnospiraceae	Lachnospirales	Clostridia	Bacillota A	Bacteria
rs9271073	6	32575803	T	G	0.7203	HLA-DRB1	Eubacterium R sp000434995	Logistic	19.7943	-0.1928	0.0342	1.774e-08	----	0	0	84.6878	Eubacterium R	Acutalibacteraceae	Oscillospirales	Clostridia	Bacillota A	Bacteria
rs2874834	2	136485280	A	G	0.7969	R3HDM1	Negativibacillus sp000435195	Logistic	28.0997	0.1938	0.0344	1.777e-08	++++	0	0	84.6878	Negativibacillus	Ruminococcaceae	Oscillospirales	Clostridia	Bacillota A	Bacteria
rs28498059	6	31240353	A	C	0.1537	HLA-C	Enterocloster asparagiformis	Logistic	24.819	-0.2227	0.0395	1.778e-08	----	0	0	84.6878	Enterocloster	Lachnospiraceae	Lachnospirales	Clostridia	Bacillota A	Bacteria
rs9264679	6	31240663	A	T	0.8462	HLA-C	Enterocloster asparagiformis	Logistic	24.819	0.2228	0.0396	1.781e-08	++++	0	0	84.6878	Enterocloster	Lachnospiraceae	Lachnospirales	Clostridia	Bacillota A	Bacteria
rs8192870	8	59412066	T	G	0.351	CYP7A1	Schaedlerella glycyrrhizinilytica A	Logistic	31.6775	-0.152	0.027	1.786e-08	----	9.7	0	86.1728	Schaedlerella	Lachnospiraceae	Lachnospirales	Clostridia	Bacillota A	Bacteria
rs504963	19	49208865	A	G	0.4715	FUT2	Clostridium sp001916075	Logistic	31.2313	-0.1445	0.0257	1.789e-08	----	24.7	0	88.4713	Clostridium	Clostridiaceae	Clostridiales	Clostridia	Bacillota A	Bacteria
rs4954551	2	136731066	A	G	0.0881	DARS	Bifidobacterium adolescentis	Linear	89.978	0.1033	0.0183	1.793e-08	++++	0	0	84.6878	Bifidobacterium	Bifidobacteriaceae	Actinomycetales	Actinomycetia	Actinomycetota	Bacteria
rs9271076	6	32575873	A	G	0.7203	HLA-DRB1	Eubacterium R sp000434995	Logistic	19.7943	-0.1927	0.0342	1.794e-08	----	0	0	84.6878	Eubacterium R	Acutalibacteraceae	Oscillospirales	Clostridia	Bacillota A	Bacteria
rs3130428	6	31219090	A	G	0.8464	HLA-C	Enterocloster asparagiformis	Logistic	24.819	0.2227	0.0395	1.796e-08	++++	0	0	84.6878	Enterocloster	Lachnospiraceae	Lachnospirales	Clostridia	Bacillota A	Bacteria
rs1231281	19	49239200	A	G	0.457	RASIP1	Clostridium sp001916075	Logistic	31.2313	-0.1454	0.0258	1.796e-08	----	67.5	5.38906	88.8454	Clostridium	Clostridiaceae	Clostridiales	Clostridia	Bacillota A	Bacteria
rs79711306	18	68699355	A	G	0.1477	GTSCR1	Fimisoma avicola	Logistic	35.939	0.2066	0.0367	1.8e-08	++++	0	0	84.6878	Fimisoma	Anaerovoracaceae	Peptostreptococcales	Clostridia	Bacillota A	Bacteria
rs3129891	6	32415080	A	G	0.2345	HLA-DRA	Butyribacter hominis	Logistic	27.2382	0.1814	0.0322	1.8e-08	++++	0	0	84.6878	Butyribacter	Lachnospiraceae	Lachnospirales	Clostridia	Bacillota A	Bacteria
rs4002471	19	49215095	T	C	0.4943	MAMSTR	Clostridium sp001916075	Logistic	31.2313	-0.1455	0.0259	1.809e-08	----	68.1	7.42665	89.0179	Clostridium	Clostridiaceae	Clostridiales	Clostridia	Bacillota A	Bacteria
rs9270839	6	32570375	A	C	0.2934	HLA-DRB1	Eubacterium R sp000434995	Logistic	19.7943	0.1988	0.0353	1.82e-08	++++	0	0	84.6878	Eubacterium R	Acutalibacteraceae	Oscillospirales	Clostridia	Bacillota A	Bacteria
rs687670	2	136740900	T	C	0.7716	DARS	Bifidobacterium longum	Linear	90.3664	-0.0717	0.0127	1.823e-08	--++	59.5	0	86.4995	Bifidobacterium	Bifidobacteriaceae	Actinomycetales	Actinomycetia	Actinomycetota	Bacteria
rs6982486	8	59332694	A	G	0.6572	UBXN2B	Schaedlerella glycyrrhizinilytica A	Logistic	31.6775	0.1527	0.0271	1.825e-08	++++	0	0	84.6878	Schaedlerella	Lachnospiraceae	Lachnospirales	Clostridia	Bacillota A	Bacteria
rs9272723	6	32609427	T	C	0.4533	HLA-DQA1	Agathobacter sp000434275	Logistic	42.2228	0.1459	0.0259	1.827e-08	++++	0	0	84.6878	Agathobacter	Lachnospiraceae	Lachnospirales	Clostridia	Bacillota A	Bacteria
rs11882796	19	49225766	A	T	0.5086	RASIP1	Clostridium sp001916075	Logistic	31.2313	0.1443	0.0256	1.829e-08	++++	72.6	22.6779	90.3072	Clostridium	Clostridiaceae	Clostridiales	Clostridia	Bacillota A	Bacteria
rs4805453	19	30122903	T	C	0.6157	POP4	Lachnoclostridium B sp900066555	Linear	95.6507	0.0612	0.0109	1.832e-08	++++	0	0	84.6878	Lachnoclostridium B	Lachnospiraceae	Lachnospirales	Clostridia	Bacillota A	Bacteria
rs1493503	4	134482626	T	C	0.4508	PCDH10	Intestinibacter sp900540355	Linear	55.8722	-0.0531	0.0094	1.833e-08	--+-	69.4	11.8369	89.3906	Intestinibacter	Peptostreptococcaceae	Peptostreptococcales	Clostridia	Bacillota A	Bacteria
rs3761680	16	4524060	A	C	0.7119	HMOX2	Clostridium saudiense	Logistic	40.1855	0.1544	0.0274	1.835e-08	++++	0	0	84.6878	Clostridium	Clostridiaceae	Clostridiales	Clostridia	Bacillota A	Bacteria
rs1374329	2	136421323	A	G	0.8062	R3HDM1	Bifidobacterium adolescentis	Linear	89.978	-0.0746	0.0133	1.84e-08	----	0	0	84.6878	Bifidobacterium	Bifidobacteriaceae	Actinomycetales	Actinomycetia	Actinomycetota	Bacteria
rs9270852	6	32570797	A	G	0.7041	HLA-DRB1	Eubacterium R sp000434995	Logistic	19.7943	-0.1987	0.0353	1.841e-08	----	0	0	84.6878	Eubacterium R	Acutalibacteraceae	Oscillospirales	Clostridia	Bacillota A	Bacteria
rs309134	2	136755684	A	G	0.2124	DARS	Negativibacillus sp000435195	Logistic	28.0997	-0.1875	0.0333	1.841e-08	----	0	0	84.6878	Negativibacillus	Ruminococcaceae	Oscillospirales	Clostridia	Bacillota A	Bacteria
rs9307695	4	134486104	A	G	0.4507	PCDH10	Intestinibacter sp900540355	Linear	55.8722	-0.0532	0.0095	1.841e-08	--+-	69.3	11.4681	89.3594	Intestinibacter	Peptostreptococcaceae	Peptostreptococcales	Clostridia	Bacillota A	Bacteria
rs1529367	8	59340103	A	C	0.3427	UBXN2B	Schaedlerella glycyrrhizinilytica A	Logistic	31.6775	-0.1526	0.0271	1.847e-08	----	0	0	84.6878	Schaedlerella	Lachnospiraceae	Lachnospirales	Clostridia	Bacillota A	Bacteria
rs9264739	6	31244300	A	G	0.8453	HLA-C	Enterocloster asparagiformis	Logistic	24.819	0.2223	0.0395	1.848e-08	++++	0	0	84.6878	Enterocloster	Lachnospiraceae	Lachnospirales	Clostridia	Bacillota A	Bacteria
rs10957054	8	59336556	T	C	0.6573	UBXN2B	Schaedlerella glycyrrhizinilytica A	Logistic	31.6775	0.1526	0.0271	1.85e-08	++++	0	0	84.6878	Schaedlerella	Lachnospiraceae	Lachnospirales	Clostridia	Bacillota A	Bacteria
rs12625386	20	7016512	A	G	0.8365	BMP2	Pauljensenia bouchesdurhonensis	Logistic	29.2505	-0.2007	0.0357	1.853e-08	----	18.3	0	87.4905	Pauljensenia	Actinomycetaceae	Actinomycetales	Actinomycetia	Actinomycetota	Bacteria
rs9271209	6	32579035	A	G	0.7209	HLA-DQA1	Eubacterium R sp000434995	Logistic	19.7943	-0.1923	0.0342	1.855e-08	----	0	0	84.6878	Eubacterium R	Acutalibacteraceae	Oscillospirales	Clostridia	Bacillota A	Bacteria
rs4292618	7	100722567	T	G	0.2924	TRIM56	Coprobacillus cateniformis	Logistic	26.9335	-0.1772	0.0315	1.856e-08	----	0	0	84.6878	Coprobacillus	Coprobacillaceae	Erysipelotrichales	Bacilli	Bacillota	Bacteria
rs9264734	6	31244230	A	C	0.1586	HLA-C	Enterocloster asparagiformis	Logistic	24.819	-0.221	0.0393	1.859e-08	----	0	0	84.6878	Enterocloster	Lachnospiraceae	Lachnospirales	Clostridia	Bacillota A	Bacteria
rs281394	19	49223019	C	G	0.6448	MAMSTR	Clostridium sp900540255	Logistic	36.2701	-0.1469	0.0261	1.862e-08	----	0	0	84.6878	Clostridium	Clostridiaceae	Clostridiales	Clostridia	Bacillota A	Bacteria
rs709632	16	4587811	C	G	0.7599	CDIP1	Turicibacter sanguinis	Linear	53.88	0.0614	0.0109	1.864e-08	++++	16.8	0	87.2658	Turicibacter	Turicibacteraceae	Haloplasmatales	Bacilli	Bacillota	Bacteria
rs74467807	2	56035925	T	C	0.0436	EFEMP1	Ruminiclostridium E siraeum	Linear	80.9653	-0.1586	0.0282	1.87e-08	----	0	0	84.6878	Ruminiclostridium E	Ruminococcaceae	Oscillospirales	Clostridia	Bacillota A	Bacteria
rs5928514	X	34380679	A	G	0.5845	FAM47A	Massilistercora sp902406105	Logistic	28.5747	-0.1324	0.0235	1.873e-08	---+	52.6	0	84.322	Massilistercora	Lachnospiraceae	Lachnospirales	Clostridia	Bacillota A	Bacteria
rs3919567	12	108927183	A	G	0.907	FICD	CAG-170 sp900545925	Linear	64.4713	0.0944	0.0168	1.876e-08	++++	0	0	84.6878	CAG-170	Oscillospiraceae	Oscillospirales	Clostridia	Bacillota A	Bacteria
rs62039178	16	4479365	T	C	0.7195	DNAJA3	GCA-900066495 sp902362365	Logistic	9.99308	0.2458	0.0437	1.877e-08	+-++	83.1	56.8422	93.3666	GCA-900066495	Peptostreptococcaceae	Peptostreptococcales	Clostridia	Bacillota A	Bacteria
rs12988076	2	136569848	A	C	0.7776	LCT	Dysosmobacter excrementavium	Logistic	21.65	-0.202	0.0359	1.878e-08	----	0	0	84.6878	Dysosmobacter	Oscillospiraceae	Oscillospirales	Clostridia	Bacillota A	Bacteria
rs9271164	6	32577784	T	C	0.7185	HLA-DQA1	Eubacterium R sp000434995	Logistic	19.7943	-0.1929	0.0343	1.882e-08	----	0	0	84.6878	Eubacterium R	Acutalibacteraceae	Oscillospirales	Clostridia	Bacillota A	Bacteria
rs917305	16	4440593	T	C	0.7988	VASN	Clostridium saudiense	Logistic	40.1855	0.1771	0.0315	1.887e-08	++++	0	0	84.6878	Clostridium	Clostridiaceae	Clostridiales	Clostridia	Bacillota A	Bacteria
rs1911562	4	134489852	T	G	0.4471	PCDH10	Intestinibacter sp900540355	Linear	55.8722	-0.0533	0.0095	1.887e-08	--+-	69.7	12.8619	89.4771	Intestinibacter	Peptostreptococcaceae	Peptostreptococcales	Clostridia	Bacillota A	Bacteria
rs12610992	19	35882448	A	G	0.1888	GPR42	Limiplasma merdipullorum	Linear	74.2696	0.0756	0.0134	1.897e-08	++++	18.3	0	87.49	Limiplasma	CAG-74	Christensenellales	Clostridia	Bacillota A	Bacteria
rs62103891	19	33050574	T	G	0.1106	PDCD5	CAG-302 sp934162325	Logistic	25.24	0.2481	0.0441	1.902e-08	++++	52.2	0	84.2138	CAG-302	UBA660	RF39	Bacilli	Bacillota	Bacteria
rs309125	2	136643555	T	C	0.2269	MCM6	Dysosmobacter excrementavium	Logistic	21.65	0.2007	0.0357	1.91e-08	++++	0	0	84.6878	Dysosmobacter	Oscillospiraceae	Oscillospirales	Clostridia	Bacillota A	Bacteria
rs7887322	X	34382487	A	T	0.5844	FAM47A	Massilistercora sp902406105	Logistic	28.5747	-0.1323	0.0235	1.921e-08	---+	55.8	0	85.3598	Massilistercora	Lachnospiraceae	Lachnospirales	Clostridia	Bacillota A	Bacteria
rs9505854	6	157697592	A	C	0.7476	TMEM242	Allisonella histaminiformans	Logistic	14.5026	-0.2114	0.0376	1.923e-08	----	0	0	84.6878	Allisonella	Dialisteraceae	Veillonellales	Negativicutes	Bacillota C	Bacteria
rs4786500	16	4525265	T	C	0.7408	HMOX2	GCA-900066495 sp902362365	Logistic	9.99308	0.2516	0.0448	1.932e-08	++-+	65.6	0	88.2828	GCA-900066495	Peptostreptococcaceae	Peptostreptococcales	Clostridia	Bacillota A	Bacteria
rs10836441	11	4689742	T	C	0.5224	OR51E2	SFEL01 sp004557245	Logistic	56.654	-0.1401	0.0249	1.933e-08	----	0	0	84.6878	SFEL01	CAG-138	Christensenellales	Clostridia	Bacillota A	Bacteria
rs73295996	5	144404290	A	G	0.9393	PRELID2	Gehongia tenuis	Logistic	39.9522	-0.3453	0.0615	1.934e-08	----	0	0	84.6878	Gehongia	NSJ-53	Christensenellales	Clostridia	Bacillota A	Bacteria
rs9264742	6	31244616	T	C	0.1544	HLA-C	Enterocloster asparagiformis	Logistic	24.819	-0.2219	0.0395	1.936e-08	----	0	0	84.6878	Enterocloster	Lachnospiraceae	Lachnospirales	Clostridia	Bacillota A	Bacteria
rs3930575	6	31244654	A	G	0.1543	HLA-C	Enterocloster asparagiformis	Logistic	24.819	-0.2218	0.0395	1.94e-08	----	0	0	84.6878	Enterocloster	Lachnospiraceae	Lachnospirales	Clostridia	Bacillota A	Bacteria
rs9264416	6	31230042	A	G	0.8465	HLA-C	Enterocloster asparagiformis	Logistic	24.819	0.2223	0.0396	1.946e-08	++++	0	0	84.6878	Enterocloster	Lachnospiraceae	Lachnospirales	Clostridia	Bacillota A	Bacteria
rs6801977	3	70887150	A	G	0.2912	FOXP1	Intestinibacter sp900540355	Linear	55.8722	0.0577	0.0103	1.95e-08	++++	40.1	0	79.6863	Intestinibacter	Peptostreptococcaceae	Peptostreptococcales	Clostridia	Bacillota A	Bacteria
rs635634	9	136155000	T	C	0.2239	SURF6	Limivivens sp900543575	Linear	89.4604	0.0705	0.0126	1.961e-08	++++	0	0	84.6878	Limivivens	Lachnospiraceae	Lachnospirales	Clostridia	Bacillota A	Bacteria
rs2230437	5	476353	T	C	0.3952	SLC9A3	Enterocloster excrementigallinarum	Linear	58.1657	0.0555	0.0099	1.964e-08	++++	0	0	84.6878	Enterocloster	Lachnospiraceae	Lachnospirales	Clostridia	Bacillota A	Bacteria
rs2427358	20	61025728	A	T	0.8684	GATA5	Clostridium sp900540255	Logistic	36.2701	-0.2123	0.0378	1.966e-08	----	0	0	84.6878	Clostridium	Clostridiaceae	Clostridiales	Clostridia	Bacillota A	Bacteria
rs9264745	6	31245478	A	G	0.8455	HLA-C	Enterocloster asparagiformis	Logistic	24.819	0.2217	0.0395	1.975e-08	++++	0	0	84.6878	Enterocloster	Lachnospiraceae	Lachnospirales	Clostridia	Bacillota A	Bacteria
rs12705093	7	100477445	A	G	0.8883	SRRT	Coprobacillus cateniformis	Logistic	26.9335	0.2697	0.048	1.977e-08	++++	0	0	84.6878	Coprobacillus	Coprobacillaceae	Erysipelotrichales	Bacilli	Bacillota	Bacteria
rs10476866	5	144448111	A	G	0.0601	PRELID2	Gehongia tenuis	Logistic	39.9522	0.3486	0.0621	1.979e-08	++++	0	0	84.6878	Gehongia	NSJ-53	Christensenellales	Clostridia	Bacillota A	Bacteria
rs1911564	4	134490078	T	G	0.5514	PCDH10	Intestinibacter sp900540355	Linear	55.8722	0.0531	0.0095	1.981e-08	++-+	69.4	11.8938	89.3954	Intestinibacter	Peptostreptococcaceae	Peptostreptococcales	Clostridia	Bacillota A	Bacteria
rs12635625	3	70946352	T	G	0.7179	FOXP1	Clostridium saudiense	Logistic	40.1855	-0.1563	0.0278	1.982e-08	----	0	0	84.6878	Clostridium	Clostridiaceae	Clostridiales	Clostridia	Bacillota A	Bacteria
rs232117	17	63682825	T	C	0.4354	CTD-2535L24.2	Pauljensenia sp000278725	Linear	76.1766	0.0562	0.01	1.982e-08	++++	0	0	84.6878	Pauljensenia	Actinomycetaceae	Actinomycetales	Actinomycetia	Actinomycetota	Bacteria
rs9264749	6	31245620	T	C	0.8457	HLA-C	Enterocloster asparagiformis	Logistic	24.819	0.2216	0.0395	1.985e-08	++++	0	0	84.6878	Enterocloster	Lachnospiraceae	Lachnospirales	Clostridia	Bacillota A	Bacteria
rs7007181	8	59339279	T	C	0.3426	UBXN2B	Schaedlerella glycyrrhizinilytica A	Logistic	31.6775	-0.1523	0.0271	1.987e-08	----	0	0	84.6878	Schaedlerella	Lachnospiraceae	Lachnospirales	Clostridia	Bacillota A	Bacteria
rs1529368	8	59339925	A	G	0.3426	UBXN2B	Schaedlerella glycyrrhizinilytica A	Logistic	31.6775	-0.1523	0.0271	1.988e-08	----	0	0	84.6878	Schaedlerella	Lachnospiraceae	Lachnospirales	Clostridia	Bacillota A	Bacteria
rs232118	17	63683226	T	C	0.5646	CTD-2535L24.2	Pauljensenia sp000278725	Linear	76.1766	-0.0562	0.01	1.992e-08	----	0	0	84.6878	Pauljensenia	Actinomycetaceae	Actinomycetales	Actinomycetia	Actinomycetota	Bacteria
rs71352988	19	35880903	T	C	0.1717	GPR42	Limiplasma merdipullorum	Linear	74.2696	0.0787	0.014	1.994e-08	++++	0.9	0	84.8248	Limiplasma	CAG-74	Christensenellales	Clostridia	Bacillota A	Bacteria
rs1213366	6	78176870	A	G	0.5835	HTR1B	Thomasclavelia sp000508865	Logistic	27.5685	-0.1591	0.0284	1.995e-08	----	47.7	0	82.663	Thomasclavelia	Coprobacillaceae	Erysipelotrichales	Bacilli	Bacillota	Bacteria
rs35242582	6	32600057	A	G	0.7616	HLA-DQA1	Pseudoruminococcus massiliensis	Logistic	22.1671	-0.2111	0.0376	1.997e-08	----	0	0	84.6878	Pseudoruminococcus	Acutalibacteraceae	Oscillospirales	Clostridia	Bacillota A	Bacteria
rs62318071	4	134468284	T	C	0.5495	PCDH10	Intestinibacter sp900540355	Linear	55.8722	0.0532	0.0095	1.997e-08	++-+	69.3	11.4361	89.3567	Intestinibacter	Peptostreptococcaceae	Peptostreptococcales	Clostridia	Bacillota A	Bacteria
rs232122	17	63684266	T	C	0.4354	CTD-2535L24.2	Pauljensenia sp000278725	Linear	76.1766	0.0562	0.01	1.997e-08	++++	0	0	84.6878	Pauljensenia	Actinomycetaceae	Actinomycetales	Actinomycetia	Actinomycetota	Bacteria
rs1286004	6	7046574	A	T	0.6671	RREB1	Egerieenecus merdigallinarum	Linear	68.8536	0.0602	0.0107	2.001e-08	++++	0	0	84.6878	Egerieenecus	CAG-74	Christensenellales	Clostridia	Bacillota A	Bacteria
rs507666	9	136149399	A	G	0.2234	SURF6	Limivivens sp900543575	Linear	89.4604	0.0706	0.0126	2.006e-08	++++	2.6	0	85.0815	Limivivens	Lachnospiraceae	Lachnospirales	Clostridia	Bacillota A	Bacteria
rs841231	16	4583147	T	C	0.2423	CDIP1	Turicibacter sanguinis	Linear	53.88	-0.0609	0.0108	2.009e-08	----	16.1	0	87.1586	Turicibacter	Turicibacteraceae	Haloplasmatales	Bacilli	Bacillota	Bacteria
rs3115369	4	134493202	T	C	0.5493	PCDH10	Intestinibacter sp900540355	Linear	55.8722	0.053	0.0094	2.015e-08	++-+	69.2	11.1552	89.333	Intestinibacter	Peptostreptococcaceae	Peptostreptococcales	Clostridia	Bacillota A	Bacteria
rs232119	17	63683519	A	G	0.4353	CTD-2535L24.2	Pauljensenia sp000278725	Linear	76.1766	0.0562	0.01	2.015e-08	++++	0	0	84.6878	Pauljensenia	Actinomycetaceae	Actinomycetales	Actinomycetia	Actinomycetota	Bacteria
rs309149	2	136698098	T	C	0.2122	DARS	Negativibacillus sp000435195	Logistic	28.0997	-0.1861	0.0332	2.018e-08	----	0	0	84.6878	Negativibacillus	Ruminococcaceae	Oscillospirales	Clostridia	Bacillota A	Bacteria
rs9271667	6	32592710	T	C	0.6554	HLA-DQA1	Butyribacter intestini	Logistic	45.1696	0.1465	0.0261	2.019e-08	++-+	21.7	0	88.0046	Butyribacter	Lachnospiraceae	Lachnospirales	Clostridia	Bacillota A	Bacteria
rs9270902	6	32571962	A	G	0.2849	HLA-DRB1	Eubacterium R sp000434995	Logistic	19.7943	0.1929	0.0344	2.021e-08	++++	0	0	84.6878	Eubacterium R	Acutalibacteraceae	Oscillospirales	Clostridia	Bacillota A	Bacteria
rs969892	6	32316312	T	C	0.7812	C6orf10	Butyribacter hominis	Logistic	27.2382	-0.1854	0.033	2.029e-08	----	0	0	84.6878	Butyribacter	Lachnospiraceae	Lachnospirales	Clostridia	Bacillota A	Bacteria
rs17802889	3	70970212	A	G	0.7027	FOXP1	Clostridium saudiense	Logistic	40.1855	-0.1534	0.0274	2.031e-08	----	0	0	84.6878	Clostridium	Clostridiaceae	Clostridiales	Clostridia	Bacillota A	Bacteria
rs8103840	19	49254955	T	C	0.5001	FUT1	Clostridium sp900540255	Logistic	36.2701	0.1423	0.0254	2.033e-08	++-+	0	0	84.6878	Clostridium	Clostridiaceae	Clostridiales	Clostridia	Bacillota A	Bacteria
rs3747577	16	4415696	C	G	0.2384	VASN	Intestinibacter sp900540355	Linear	55.8722	-0.0639	0.0114	2.034e-08	----	0	0	84.6878	Intestinibacter	Peptostreptococcaceae	Peptostreptococcales	Clostridia	Bacillota A	Bacteria
rs1869829	2	135877562	A	G	0.7832	ZRANB3	Bifidobacterium catenulatum	Logistic	16.13	-0.2387	0.0426	2.038e-08	--+-	24.2	0	88.3923	Bifidobacterium	Bifidobacteriaceae	Actinomycetales	Actinomycetia	Actinomycetota	Bacteria
rs13131539	4	134483975	T	C	0.5495	PCDH10	Intestinibacter sp900540355	Linear	55.8722	0.053	0.0094	2.038e-08	++-+	68.9	10.1609	89.249	Intestinibacter	Peptostreptococcaceae	Peptostreptococcales	Clostridia	Bacillota A	Bacteria
rs13060374	3	70913882	A	G	0.3082	FOXP1	Clostridium saudiense	Logistic	40.1855	0.1489	0.0265	2.045e-08	++++	0	0	84.6878	Clostridium	Clostridiaceae	Clostridiales	Clostridia	Bacillota A	Bacteria
rs1236093	19	49104308	T	C	0.3586	FAM83E	Clostridium sp900540255	Logistic	36.2701	-0.1497	0.0267	2.046e-08	----	37.8	0	78.6805	Clostridium	Clostridiaceae	Clostridiales	Clostridia	Bacillota A	Bacteria
rs4954490	2	136608231	A	G	0.7755	MCM6	Dysosmobacter excrementavium	Logistic	21.65	-0.201	0.0358	2.047e-08	----	0	0	84.6878	Dysosmobacter	Oscillospiraceae	Oscillospirales	Clostridia	Bacillota A	Bacteria
rs1493516	4	134492501	A	G	0.4507	PCDH10	Intestinibacter sp900540355	Linear	55.8722	-0.053	0.0094	2.048e-08	--+-	69.2	11.1485	89.3324	Intestinibacter	Peptostreptococcaceae	Peptostreptococcales	Clostridia	Bacillota A	Bacteria
rs1993453	8	59347184	A	G	0.3426	UBXN2B	Schaedlerella glycyrrhizinilytica A	Logistic	31.6775	-0.152	0.0271	2.049e-08	----	0	0	84.6878	Schaedlerella	Lachnospiraceae	Lachnospirales	Clostridia	Bacillota A	Bacteria
rs16832156	2	136652859	A	G	0.0879	DARS	Bifidobacterium adolescentis	Linear	89.978	0.1032	0.0184	2.051e-08	++++	0	0	84.6878	Bifidobacterium	Bifidobacteriaceae	Actinomycetales	Actinomycetia	Actinomycetota	Bacteria
rs3129953	6	32361821	T	C	0.1782	BTNL2	Actinomyces graevenitzii hMGS.05799	Linear	70.3409	0.0716	0.0128	2.054e-08	++-+	69	10.3	89.2608	Actinomyces	Actinomycetaceae	Actinomycetales	Actinomycetia	Actinomycetota	Bacteria
rs13277801	8	59353534	T	C	0.6574	UBXN2B	Schaedlerella glycyrrhizinilytica A	Logistic	31.6775	0.152	0.0271	2.056e-08	++++	0	0	84.6878	Schaedlerella	Lachnospiraceae	Lachnospirales	Clostridia	Bacillota A	Bacteria
rs532436	9	136149830	A	G	0.2233	SURF6	Limivivens sp900543575	Linear	89.4604	0.0705	0.0126	2.059e-08	++++	3.1	0	85.1669	Limivivens	Lachnospiraceae	Lachnospirales	Clostridia	Bacillota A	Bacteria
rs35270590	3	70914733	T	C	0.6985	FOXP1	Clostridium saudiense	Logistic	40.1855	-0.1517	0.0271	2.064e-08	----	0	0	84.6878	Clostridium	Clostridiaceae	Clostridiales	Clostridia	Bacillota A	Bacteria
rs9985539	4	134486648	C	G	0.4501	PCDH10	Intestinibacter sp900540355	Linear	55.8722	-0.053	0.0095	2.064e-08	--+-	69	10.4152	89.2705	Intestinibacter	Peptostreptococcaceae	Peptostreptococcales	Clostridia	Bacillota A	Bacteria
rs74295838	6	151085572	A	G	0.0748	PLEKHG1	Turicibacter sanguinis	Linear	53.88	-0.0988	0.0176	2.064e-08	----	0	0	84.6878	Turicibacter	Turicibacteraceae	Haloplasmatales	Bacilli	Bacillota	Bacteria
rs56303302	4	134481874	A	G	0.4506	PCDH10	Intestinibacter sp900540355	Linear	55.8722	-0.0529	0.0094	2.065e-08	--+-	69.2	11.1834	89.3354	Intestinibacter	Peptostreptococcaceae	Peptostreptococcales	Clostridia	Bacillota A	Bacteria
rs232125	17	63686749	T	C	0.4355	CTD-2535L24.2	Pauljensenia sp000278725	Linear	76.1766	0.0561	0.01	2.067e-08	++++	0	0	84.6878	Pauljensenia	Actinomycetaceae	Actinomycetales	Actinomycetia	Actinomycetota	Bacteria
rs6822839	4	134465824	A	G	0.4507	PCDH10	Intestinibacter sp900540355	Linear	55.8722	-0.0532	0.0095	2.07e-08	--+-	69.8	13.0923	89.4965	Intestinibacter	Peptostreptococcaceae	Peptostreptococcales	Clostridia	Bacillota A	Bacteria
rs57494256	X	34381704	A	G	0.4155	FAM47A	Massilistercora sp902406105	Logistic	28.5747	0.132	0.0236	2.072e-08	+++-	55.1	0	85.145	Massilistercora	Lachnospiraceae	Lachnospirales	Clostridia	Bacillota A	Bacteria
rs3130532	6	31208453	A	G	0.1536	HLA-C	Enterocloster asparagiformis	Logistic	24.819	-0.2215	0.0395	2.074e-08	----	0	0	84.6878	Enterocloster	Lachnospiraceae	Lachnospirales	Clostridia	Bacillota A	Bacteria
rs7701947	5	144403573	A	G	0.9402	PRELID2	Gehongia tenuis	Logistic	39.9522	-0.3473	0.062	2.077e-08	----	0	0	84.6878	Gehongia	NSJ-53	Christensenellales	Clostridia	Bacillota A	Bacteria
rs507711	19	49208564	T	C	0.4701	FUT2	Clostridium sp001916075	Logistic	31.2313	-0.1442	0.0257	2.079e-08	----	26.6	0	72.2349	Clostridium	Clostridiaceae	Clostridiales	Clostridia	Bacillota A	Bacteria
rs17102624	5	144405640	T	C	0.9402	PRELID2	Gehongia tenuis	Logistic	39.9522	-0.3473	0.062	2.081e-08	----	0	0	84.6878	Gehongia	NSJ-53	Christensenellales	Clostridia	Bacillota A	Bacteria
rs59117129	X	34381706	A	T	0.5845	FAM47A	Massilistercora sp902406105	Logistic	28.5747	-0.132	0.0236	2.084e-08	---+	55.2	0	85.161	Massilistercora	Lachnospiraceae	Lachnospirales	Clostridia	Bacillota A	Bacteria
rs1286005	6	7046452	T	C	0.3325	RREB1	Egerieenecus merdigallinarum	Linear	68.8536	-0.0601	0.0107	2.086e-08	----	0	0	84.6878	Egerieenecus	CAG-74	Christensenellales	Clostridia	Bacillota A	Bacteria
rs1032438	4	134463193	T	C	0.4513	PCDH10	Intestinibacter sp900540355	Linear	55.8722	-0.0532	0.0095	2.088e-08	--+-	68.8	9.7715	89.2161	Intestinibacter	Peptostreptococcaceae	Peptostreptococcales	Clostridia	Bacillota A	Bacteria
rs745500	2	136583192	A	G	0.7776	LCT	Dysosmobacter excrementavium	Logistic	21.65	-0.2014	0.0359	2.096e-08	----	0	0	84.6878	Dysosmobacter	Oscillospiraceae	Oscillospirales	Clostridia	Bacillota A	Bacteria
rs917304	16	4440426	C	G	0.2011	VASN	Clostridium saudiense	Logistic	40.1855	-0.1765	0.0315	2.103e-08	----	0	0	84.6878	Clostridium	Clostridiaceae	Clostridiales	Clostridia	Bacillota A	Bacteria
rs9478790	6	151035340	A	G	0.9236	PLEKHG1	Turicibacter bilis	Linear	64.0761	0.102	0.0182	2.103e-08	++++	0	0	84.6878	Turicibacter	Turicibacteraceae	Haloplasmatales	Bacilli	Bacillota	Bacteria
rs309164	2	136691825	T	C	0.7878	DARS	Negativibacillus sp000435195	Logistic	28.0997	0.1858	0.0332	2.109e-08	++++	0	0	84.6878	Negativibacillus	Ruminococcaceae	Oscillospirales	Clostridia	Bacillota A	Bacteria
rs1565734	4	134478288	C	G	0.5492	PCDH10	Intestinibacter sp900540355	Linear	55.8722	0.0529	0.0094	2.12e-08	++-+	69.3	11.281	89.3436	Intestinibacter	Peptostreptococcaceae	Peptostreptococcales	Clostridia	Bacillota A	Bacteria
rs2687202	3	70929983	T	C	0.3132	FOXP1	Clostridium saudiense	Logistic	40.1855	0.1485	0.0265	2.123e-08	++++	0	0	84.6878	Clostridium	Clostridiaceae	Clostridiales	Clostridia	Bacillota A	Bacteria
rs2251034	19	49207792	A	G	0.4715	FUT2	Clostridium sp001916075	Logistic	31.2313	-0.1437	0.0257	2.137e-08	----	29.4	0	74.1323	Clostridium	Clostridiaceae	Clostridiales	Clostridia	Bacillota A	Bacteria
rs1968999	6	151036041	A	T	0.0764	PLEKHG1	Turicibacter bilis	Linear	64.0761	-0.1019	0.0182	2.139e-08	----	0	0	84.6878	Turicibacter	Turicibacteraceae	Haloplasmatales	Bacilli	Bacillota	Bacteria
rs71352987	19	35880889	A	G	0.1886	GPR42	Limiplasma merdipullorum	Linear	74.2696	0.0753	0.0135	2.144e-08	++++	21.5	0	87.9753	Limiplasma	CAG-74	Christensenellales	Clostridia	Bacillota A	Bacteria
rs232135	17	63690919	A	T	0.5645	CTD-2535L24.2	Pauljensenia sp000278725	Linear	76.1766	-0.056	0.01	2.157e-08	----	0	0	84.6878	Pauljensenia	Actinomycetaceae	Actinomycetales	Actinomycetia	Actinomycetota	Bacteria
rs6838252	4	134485559	A	G	0.4505	PCDH10	Intestinibacter sp900540355	Linear	55.8722	-0.0529	0.0095	2.165e-08	--+-	68.9	10.0731	89.2416	Intestinibacter	Peptostreptococcaceae	Peptostreptococcales	Clostridia	Bacillota A	Bacteria
rs53534	2	40849599	A	T	0.5048	SLC8A1	Merdimonas faecis	Logistic	22.3509	0.1642	0.0293	2.169e-08	++++	1.3	0	84.8922	Merdimonas	Lachnospiraceae	Lachnospirales	Clostridia	Bacillota A	Bacteria
rs6742283	2	136596867	A	G	0.2202	MCM6	Dysosmobacter excrementavium	Logistic	21.65	0.2012	0.0359	2.172e-08	++++	0	0	84.6878	Dysosmobacter	Oscillospiraceae	Oscillospirales	Clostridia	Bacillota A	Bacteria
rs34936052	3	70967100	A	G	0.333	FOXP1	Intestinibacter sp900540355	Linear	55.8722	0.0561	0.01	2.182e-08	++++	0	0	84.6878	Intestinibacter	Peptostreptococcaceae	Peptostreptococcales	Clostridia	Bacillota A	Bacteria
rs748841	2	136558157	T	C	0.7772	LCT	Dysosmobacter excrementavium	Logistic	21.65	-0.2008	0.0359	2.186e-08	----	0	0	84.6878	Dysosmobacter	Oscillospiraceae	Oscillospirales	Clostridia	Bacillota A	Bacteria
rs232120	17	63683775	A	G	0.5648	CTD-2535L24.2	Pauljensenia sp000278725	Linear	76.1766	-0.056	0.01	2.186e-08	----	0	0	84.6878	Pauljensenia	Actinomycetaceae	Actinomycetales	Actinomycetia	Actinomycetota	Bacteria
rs2236783	2	136594158	A	G	0.7774	LCT	Dysosmobacter excrementavium	Logistic	21.65	-0.2011	0.0359	2.188e-08	----	0	0	84.6878	Dysosmobacter	Oscillospiraceae	Oscillospirales	Clostridia	Bacillota A	Bacteria
rs6814931	4	134485147	T	C	0.4507	PCDH10	Intestinibacter sp900540355	Linear	55.8722	-0.0529	0.0095	2.192e-08	--+-	69	10.4774	89.2758	Intestinibacter	Peptostreptococcaceae	Peptostreptococcales	Clostridia	Bacillota A	Bacteria
rs6838996	4	134485650	A	G	0.5495	PCDH10	Intestinibacter sp900540355	Linear	55.8722	0.0529	0.0095	2.198e-08	++-+	68.9	10.1016	89.244	Intestinibacter	Peptostreptococcaceae	Peptostreptococcales	Clostridia	Bacillota A	Bacteria
rs3117097	6	32358689	A	G	0.8211	BTNL2	Actinomyces graevenitzii hMGS.05799	Linear	70.3409	-0.0715	0.0128	2.199e-08	--+-	69.1	10.7636	89.2999	Actinomyces	Actinomycetaceae	Actinomycetales	Actinomycetia	Actinomycetota	Bacteria
rs10857167	4	134486730	T	C	0.4505	PCDH10	Intestinibacter sp900540355	Linear	55.8722	-0.0529	0.0094	2.209e-08	--+-	68.8	9.8923	89.2263	Intestinibacter	Peptostreptococcaceae	Peptostreptococcales	Clostridia	Bacillota A	Bacteria
rs507855	19	49208501	A	G	0.5297	FUT2	Clostridium sp001916075	Logistic	31.2313	0.1439	0.0257	2.215e-08	++++	26.9	0	72.4518	Clostridium	Clostridiaceae	Clostridiales	Clostridia	Bacillota A	Bacteria
rs9307694	4	134485968	A	T	0.4505	PCDH10	Intestinibacter sp900540355	Linear	55.8722	-0.0529	0.0095	2.216e-08	--+-	68.9	10.0878	89.2429	Intestinibacter	Peptostreptococcaceae	Peptostreptococcales	Clostridia	Bacillota A	Bacteria
rs1406481	18	68685366	A	C	0.1338	GTSCR1	Fimisoma avicola	Logistic	35.939	0.2131	0.0381	2.217e-08	++++	0	0	84.6878	Fimisoma	Anaerovoracaceae	Peptostreptococcales	Clostridia	Bacillota A	Bacteria
rs7587285	2	136733897	T	C	0.9118	DARS	Bifidobacterium adolescentis	Linear	89.978	-0.1028	0.0184	2.218e-08	----	0	0	84.6878	Bifidobacterium	Bifidobacteriaceae	Actinomycetales	Actinomycetia	Actinomycetota	Bacteria
rs34603408	3	70981115	A	G	0.3119	FOXP1	Intestinibacter sp900540355	Linear	55.8722	0.0574	0.0103	2.218e-08	++++	0	0	84.6878	Intestinibacter	Peptostreptococcaceae	Peptostreptococcales	Clostridia	Bacillota A	Bacteria
rs309160	2	136685228	T	C	0.2284	DARS	Bifidobacterium longum	Linear	90.3664	0.0711	0.0127	2.224e-08	++--	60.9	0	86.9285	Bifidobacterium	Bifidobacteriaceae	Actinomycetales	Actinomycetia	Actinomycetota	Bacteria
rs5007050	4	134485435	T	C	0.4505	PCDH10	Intestinibacter sp900540355	Linear	55.8722	-0.0529	0.0095	2.224e-08	--+-	68.9	10.073	89.2416	Intestinibacter	Peptostreptococcaceae	Peptostreptococcales	Clostridia	Bacillota A	Bacteria
rs569970	19	49207718	T	C	0.5282	FUT2	Clostridium sp001916075	Logistic	31.2313	0.1435	0.0257	2.225e-08	++++	28.5	0	73.5402	Clostridium	Clostridiaceae	Clostridiales	Clostridia	Bacillota A	Bacteria
rs12510536	4	134498547	T	C	0.5514	PCDH10	Intestinibacter sp900540355	Linear	55.8722	0.0527	0.0094	2.225e-08	++-+	69.2	11.2099	89.3376	Intestinibacter	Peptostreptococcaceae	Peptostreptococcales	Clostridia	Bacillota A	Bacteria
rs9271068	6	32575674	C	G	0.2798	HLA-DRB1	Eubacterium R sp000434995	Logistic	19.7943	0.1916	0.0343	2.23e-08	++++	0	0	84.6878	Eubacterium R	Acutalibacteraceae	Oscillospirales	Clostridia	Bacillota A	Bacteria
rs571689	19	49207554	T	C	0.4718	FUT2	Clostridium sp001916075	Logistic	31.2313	-0.1435	0.0257	2.232e-08	----	28.6	0	73.6227	Clostridium	Clostridiaceae	Clostridiales	Clostridia	Bacillota A	Bacteria
rs2322660	2	136557319	T	C	0.7772	LCT	Dysosmobacter excrementavium	Logistic	21.65	-0.2006	0.0359	2.232e-08	----	0	0	84.6878	Dysosmobacter	Oscillospiraceae	Oscillospirales	Clostridia	Bacillota A	Bacteria
rs16832275	2	136704414	C	G	0.9118	DARS	Bifidobacterium adolescentis	Linear	89.978	-0.1027	0.0184	2.239e-08	----	0	0	84.6878	Bifidobacterium	Bifidobacteriaceae	Actinomycetales	Actinomycetia	Actinomycetota	Bacteria
rs9307693	4	134485929	T	C	0.4505	PCDH10	Intestinibacter sp900540355	Linear	55.8722	-0.0529	0.0095	2.245e-08	--+-	68.9	10.082	89.2424	Intestinibacter	Peptostreptococcaceae	Peptostreptococcales	Clostridia	Bacillota A	Bacteria
rs507766	19	49208543	T	C	0.5298	FUT2	Clostridium sp001916075	Logistic	31.2313	0.1438	0.0257	2.246e-08	++++	26.6	0	72.2427	Clostridium	Clostridiaceae	Clostridiales	Clostridia	Bacillota A	Bacteria
rs2128333	6	149161504	T	C	0.3174	UST	Faecousia sp000435995	Logistic	50.9065	-0.1557	0.0278	2.246e-08	----	0	0	84.6878	Faecousia	Oscillospiraceae	Oscillospirales	Clostridia	Bacillota A	Bacteria
rs570794	19	49207651	T	C	0.5283	FUT2	Clostridium sp001916075	Logistic	31.2313	0.1435	0.0257	2.248e-08	++++	28.6	0	73.658	Clostridium	Clostridiaceae	Clostridiales	Clostridia	Bacillota A	Bacteria
rs8048039	16	4498486	A	T	0.3102	DNAJA3	GCA-900066495 sp902362365	Logistic	9.99308	-0.2391	0.0428	2.255e-08	----	72.2	21.2868	90.1892	GCA-900066495	Peptostreptococcaceae	Peptostreptococcales	Clostridia	Bacillota A	Bacteria
rs232142	17	63695692	C	G	0.5644	CTD-2535L24.2	Pauljensenia sp000278725	Linear	76.1766	-0.0559	0.01	2.255e-08	----	0	0	84.6878	Pauljensenia	Actinomycetaceae	Actinomycetales	Actinomycetia	Actinomycetota	Bacteria
rs3754686	2	136603276	T	C	0.2245	MCM6	Dysosmobacter excrementavium	Logistic	21.65	0.2004	0.0359	2.264e-08	++++	0	0	84.6878	Dysosmobacter	Oscillospiraceae	Oscillospirales	Clostridia	Bacillota A	Bacteria
rs2834414	21	35598406	T	C	0.685	MRPS6	Dysosmobacter sp900544615	Logistic	36.9114	0.1547	0.0277	2.267e-08	++++	0	0	84.6878	Dysosmobacter	Oscillospiraceae	Oscillospirales	Clostridia	Bacillota A	Bacteria
rs7004877	8	99389887	A	C	0.1468	STK3	UMGS1623 sp934647945	Linear	69.4959	0.0771	0.0138	2.268e-08	++++	0	0	84.6878	UMGS1623	Acutalibacteraceae	Oscillospirales	Clostridia	Bacillota A	Bacteria
rs9270847	6	32570602	T	G	0.705	HLA-DRB1	Eubacterium R sp000434995	Logistic	19.7943	-0.1975	0.0353	2.269e-08	----	0	0	84.6878	Eubacterium R	Acutalibacteraceae	Oscillospirales	Clostridia	Bacillota A	Bacteria
rs4806147	19	35871203	A	G	0.1906	GPR42	Pullichristensenella hMGS.05548	Linear	72.6983	0.0746	0.0133	2.27e-08	++++	21	0	87.8973	Pullichristensenella	CAG-74	Christensenellales	Clostridia	Bacillota A	Bacteria
rs232121	17	63683788	T	C	0.4351	CTD-2535L24.2	Pauljensenia sp000278725	Linear	76.1766	0.056	0.01	2.271e-08	++++	0	0	84.6878	Pauljensenia	Actinomycetaceae	Actinomycetales	Actinomycetia	Actinomycetota	Bacteria
rs860891	16	4586529	T	C	0.2403	CDIP1	Turicibacter sanguinis	Linear	53.88	-0.0609	0.0109	2.271e-08	----	22.3	0	88.1066	Turicibacter	Turicibacteraceae	Haloplasmatales	Bacilli	Bacillota	Bacteria
rs17802967	3	70973305	T	C	0.7019	FOXP1	Clostridium saudiense	Logistic	40.1855	-0.153	0.0274	2.273e-08	----	0	0	84.6878	Clostridium	Clostridiaceae	Clostridiales	Clostridia	Bacillota A	Bacteria
rs72848204	6	32594073	T	G	0.3447	HLA-DQA1	Butyribacter intestini	Logistic	45.1696	-0.1454	0.026	2.281e-08	--+-	24.4	0	88.4175	Butyribacter	Lachnospiraceae	Lachnospirales	Clostridia	Bacillota A	Bacteria
rs6708011	2	36368272	A	T	0.6833	CRIM1	CAG-269 sp905213875	Logistic	9.67841	0.241	0.0431	2.283e-08	++++	0	0	84.6878	CAG-269	CAG-508	TANB77	Clostridia	Bacillota A	Bacteria
rs9269071	6	32440467	T	C	0.4056	HLA-DRA	Agathobacter sp000434275	Logistic	42.2228	0.145	0.0259	2.294e-08	++++	0	0	84.6878	Agathobacter	Lachnospiraceae	Lachnospirales	Clostridia	Bacillota A	Bacteria
rs3761679	16	4457907	C	G	0.2178	CORO7-PAM16	Clostridium saudiense	Logistic	40.1855	-0.1708	0.0306	2.303e-08	----	0	0	84.6878	Clostridium	Clostridiaceae	Clostridiales	Clostridia	Bacillota A	Bacteria
rs11681248	2	136820076	T	C	0.7003	CXCR4	Bifidobacterium adolescentis	Linear	89.978	-0.066	0.0118	2.303e-08	----	16.9	0	87.2826	Bifidobacterium	Bifidobacteriaceae	Actinomycetales	Actinomycetia	Actinomycetota	Bacteria
rs8046837	16	4498174	T	C	0.7161	DNAJA3	GCA-900066495 sp902362365	Logistic	9.99308	0.2521	0.0451	2.306e-08	++++	56.2	0	85.483	GCA-900066495	Peptostreptococcaceae	Peptostreptococcales	Clostridia	Bacillota A	Bacteria
rs12620033	2	136589612	C	G	0.2226	LCT	Dysosmobacter excrementavium	Logistic	21.65	0.2008	0.0359	2.309e-08	++++	0	0	84.6878	Dysosmobacter	Oscillospiraceae	Oscillospirales	Clostridia	Bacillota A	Bacteria
rs7305836	12	108930022	A	G	0.0929	FICD	CAG-170 sp900545925	Linear	64.4713	-0.0939	0.0168	2.309e-08	----	0	0	84.6878	CAG-170	Oscillospiraceae	Oscillospirales	Clostridia	Bacillota A	Bacteria
rs35487056	19	35872804	T	G	0.8101	GPR42	Pullichristensenella hMGS.05548	Linear	72.6983	-0.0746	0.0134	2.315e-08	----	13.9	0	86.8229	Pullichristensenella	CAG-74	Christensenellales	Clostridia	Bacillota A	Bacteria
rs2278683	2	136743490	A	C	0.9117	DARS	Bifidobacterium adolescentis	Linear	89.978	-0.1031	0.0185	2.319e-08	----	0	0	84.6878	Bifidobacterium	Bifidobacteriaceae	Actinomycetales	Actinomycetia	Actinomycetota	Bacteria
rs758045	16	4434198	T	C	0.2129	VASN	Turicibacter sanguinis	Linear	53.88	-0.064	0.0114	2.322e-08	----	2	0	84.996	Turicibacter	Turicibacteraceae	Haloplasmatales	Bacilli	Bacillota	Bacteria
rs309137	2	136765951	T	C	0.7575	DARS	Phocea massiliensis	Linear	75.7027	0.0687	0.0123	2.324e-08	++-+	48.6	0	82.9915	Phocea	Ruminococcaceae	Oscillospirales	Clostridia	Bacillota A	Bacteria
rs2164210	2	136580287	T	C	0.2227	LCT	Dysosmobacter excrementavium	Logistic	21.65	0.2008	0.0359	2.325e-08	++++	0	0	84.6878	Dysosmobacter	Oscillospiraceae	Oscillospirales	Clostridia	Bacillota A	Bacteria
rs76897297	18	32052261	T	C	0.0241	DTNA	Ventricola sp900542445	Linear	76.0448	-0.1993	0.0357	2.325e-08	----	31.7	0	75.5092	Ventricola	CAG-74	Christensenellales	Clostridia	Bacillota A	Bacteria
rs11033255	11	4685279	A	G	0.517	OR51E1	SFEL01 sp004557245	Logistic	56.654	-0.1394	0.025	2.328e-08	----	0	0	84.6878	SFEL01	CAG-138	Christensenellales	Clostridia	Bacillota A	Bacteria
rs2395158	6	32374595	A	G	0.8211	BTNL2	Actinomyces graevenitzii hMGS.05799	Linear	70.3409	-0.0713	0.0128	2.334e-08	--+-	69.3	11.5634	89.3675	Actinomyces	Actinomycetaceae	Actinomycetales	Actinomycetia	Actinomycetota	Bacteria
rs948613	18	68689042	T	C	0.1341	GTSCR1	Fimisoma avicola	Logistic	35.939	0.2125	0.0381	2.343e-08	++++	0	0	84.6878	Fimisoma	Anaerovoracaceae	Peptostreptococcales	Clostridia	Bacillota A	Bacteria
rs3130952	6	31177915	A	G	0.8462	HCG27	Enterocloster asparagiformis	Logistic	24.819	0.2206	0.0395	2.356e-08	++++	0	0	84.6878	Enterocloster	Lachnospiraceae	Lachnospirales	Clostridia	Bacillota A	Bacteria
rs13179171	5	62232886	T	G	0.3806	IPO11	Alistipes putredinis	Linear	93.5251	0.0598	0.0107	2.359e-08	++-+	62.8	0	87.4766	Alistipes	Rikenellaceae	Bacteroidales	Bacteroidia	Bacteroidota	Bacteria
rs3132500	6	31188611	T	G	0.1536	HCG27	Enterocloster asparagiformis	Logistic	24.819	-0.221	0.0396	2.363e-08	----	0	0	84.6878	Enterocloster	Lachnospiraceae	Lachnospirales	Clostridia	Bacillota A	Bacteria
rs892715	2	136576577	T	C	0.2224	LCT	Dysosmobacter excrementavium	Logistic	21.65	0.2006	0.0359	2.364e-08	++++	0	0	84.6878	Dysosmobacter	Oscillospiraceae	Oscillospirales	Clostridia	Bacillota A	Bacteria
rs3130512	6	31178000	A	G	0.1539	HCG27	Enterocloster asparagiformis	Logistic	24.819	-0.2206	0.0395	2.369e-08	----	0	0	84.6878	Enterocloster	Lachnospiraceae	Lachnospirales	Clostridia	Bacillota A	Bacteria
rs11099244	4	134467017	T	G	0.4506	PCDH10	Intestinibacter sp900540355	Linear	55.8722	-0.0529	0.0095	2.37e-08	--+-	69.2	11.0458	89.3238	Intestinibacter	Peptostreptococcaceae	Peptostreptococcales	Clostridia	Bacillota A	Bacteria
rs3134748	6	31220421	T	C	0.8451	HLA-C	Enterocloster asparagiformis	Logistic	24.819	0.2193	0.0393	2.382e-08	++++	0	0	84.6878	Enterocloster	Lachnospiraceae	Lachnospirales	Clostridia	Bacillota A	Bacteria
rs9264731	6	31244068	A	G	0.8455	HLA-C	Enterocloster asparagiformis	Logistic	24.819	0.2201	0.0394	2.382e-08	++++	0	0	84.6878	Enterocloster	Lachnospiraceae	Lachnospirales	Clostridia	Bacillota A	Bacteria
rs3129959	6	32375796	A	T	0.821	BTNL2	Actinomyces graevenitzii hMGS.05799	Linear	70.3409	-0.0713	0.0128	2.382e-08	--+-	69.2	11.0073	89.3205	Actinomyces	Actinomycetaceae	Actinomycetales	Actinomycetia	Actinomycetota	Bacteria
rs309126	2	136643900	T	C	0.9107	MCM6	Bifidobacterium adolescentis	Linear	89.978	-0.1025	0.0184	2.386e-08	----	0	0	84.6878	Bifidobacterium	Bifidobacteriaceae	Actinomycetales	Actinomycetia	Actinomycetota	Bacteria
rs7772795	6	151030107	T	C	0.0763	PLEKHG1	Turicibacter sanguinis	Linear	53.88	-0.0974	0.0175	2.388e-08	----	0	0	84.6878	Turicibacter	Turicibacteraceae	Haloplasmatales	Bacilli	Bacillota	Bacteria
rs9268912	6	32432509	A	C	0.5944	HLA-DRA	Agathobacter sp000434275	Logistic	42.2228	-0.1448	0.0259	2.39e-08	----	0	0	84.6878	Agathobacter	Lachnospiraceae	Lachnospirales	Clostridia	Bacillota A	Bacteria
rs7924588	11	4688997	C	G	0.4832	OR51E1	SFEL01 sp004557245	Logistic	56.654	0.1391	0.0249	2.392e-08	++++	0	0	84.6878	SFEL01	CAG-138	Christensenellales	Clostridia	Bacillota A	Bacteria
rs11996829	8	59331282	T	G	0.3426	UBXN2B	Schaedlerella glycyrrhizinilytica A	Logistic	31.6775	-0.1513	0.0271	2.394e-08	----	0	0	84.6878	Schaedlerella	Lachnospiraceae	Lachnospirales	Clostridia	Bacillota A	Bacteria
rs2062684	5	10984549	A	G	0.406	CTNND2	Phascolarctobacterium faecium	Logistic	39.3412	-0.148	0.0265	2.4e-08	----	0	0	84.6878	Phascolarctobacterium	Acidaminococcaceae	Acidaminococcales	Negativicutes	Bacillota C	Bacteria
rs218174	2	136658345	A	G	0.7719	DARS	Bifidobacterium longum	Linear	90.3664	-0.0711	0.0127	2.401e-08	--++	60.8	0	86.8969	Bifidobacterium	Bifidobacteriaceae	Actinomycetales	Actinomycetia	Actinomycetota	Bacteria
rs3848372	16	4587875	A	C	0.7548	CDIP1	GCA-900066495 sp902362365	Logistic	9.99308	0.2539	0.0455	2.411e-08	++++	60.7	0	86.8526	GCA-900066495	Peptostreptococcaceae	Peptostreptococcales	Clostridia	Bacillota A	Bacteria
rs1364637	2	218708432	A	G	0.6465	TNS1	Blautia A sp900066505	Linear	88.4403	0.0607	0.0109	2.411e-08	++++	0	0	84.6878	Blautia A	Lachnospiraceae	Lachnospirales	Clostridia	Bacillota A	Bacteria
rs929937	2	218709215	T	C	0.6466	TNS1	Blautia A sp900066505	Linear	88.4403	0.0607	0.0109	2.417e-08	++++	0	0	84.6878	Blautia A	Lachnospiraceae	Lachnospirales	Clostridia	Bacillota A	Bacteria
rs6837852	4	134485336	A	G	0.4506	PCDH10	Intestinibacter sp900540355	Linear	55.8722	-0.0527	0.0095	2.42e-08	--+-	68.8	9.87076	89.2245	Intestinibacter	Peptostreptococcaceae	Peptostreptococcales	Clostridia	Bacillota A	Bacteria
rs12478902	2	136659495	T	C	0.9139	DARS	Bifidobacterium adolescentis	Linear	89.978	-0.1038	0.0186	2.421e-08	----	0	0	84.6878	Bifidobacterium	Bifidobacteriaceae	Actinomycetales	Actinomycetia	Actinomycetota	Bacteria
rs9271096	6	32576426	A	G	0.283	HLA-DRB1	Eubacterium R sp000434995	Logistic	19.7943	0.1916	0.0343	2.423e-08	++++	0	0	84.6878	Eubacterium R	Acutalibacteraceae	Oscillospirales	Clostridia	Bacillota A	Bacteria
rs1980493	6	32363215	T	C	0.8206	BTNL2	Actinomyces graevenitzii hMGS.05799	Linear	70.3409	-0.0709	0.0127	2.424e-08	--+-	68.9	9.96114	89.2322	Actinomyces	Actinomycetaceae	Actinomycetales	Actinomycetia	Actinomycetota	Bacteria
rs7587518	2	218713924	A	G	0.6485	TNS1	Blautia A sp900066505	Linear	88.4403	0.0604	0.0108	2.426e-08	++++	0	0	84.6878	Blautia A	Lachnospiraceae	Lachnospirales	Clostridia	Bacillota A	Bacteria
rs34843907	6	32610059	T	G	0.449	HLA-DQA1	Agathobacter sp000434275	Logistic	42.2228	0.1435	0.0257	2.43e-08	++++	0	0	84.6878	Agathobacter	Lachnospiraceae	Lachnospirales	Clostridia	Bacillota A	Bacteria
rs3769005	2	136603366	C	G	0.2244	MCM6	Dysosmobacter excrementavium	Logistic	21.65	0.2	0.0359	2.435e-08	++++	0	0	84.6878	Dysosmobacter	Oscillospiraceae	Oscillospirales	Clostridia	Bacillota A	Bacteria
rs11763048	7	152701498	T	C	0.2998	ACTR3B	Marseille-P3106 sp900169975	Logistic	9.0304	-0.2546	0.0457	2.446e-08	--+-	67.9	6.59438	88.9475	Marseille-P3106	Oscillospiraceae	Oscillospirales	Clostridia	Bacillota A	Bacteria
rs6714750	2	136783169	A	G	0.7901	DARS	Negativibacillus sp000435195	Logistic	28.0997	0.188	0.0337	2.447e-08	++++	0	0	84.6878	Negativibacillus	Ruminococcaceae	Oscillospirales	Clostridia	Bacillota A	Bacteria
rs11878908	19	49227443	T	C	0.4883	RASIP1	Clostridium sp001916075	Logistic	31.2313	-0.1432	0.0257	2.447e-08	----	72.3	21.4261	90.201	Clostridium	Clostridiaceae	Clostridiales	Clostridia	Bacillota A	Bacteria
rs7115827	11	4685700	A	G	0.4827	OR51E1	SFEL01 sp004557245	Logistic	56.654	0.1392	0.025	2.451e-08	++++	0	0	84.6878	SFEL01	CAG-138	Christensenellales	Clostridia	Bacillota A	Bacteria
rs7117050	11	4687841	T	G	0.5168	OR51E1	SFEL01 sp004557245	Logistic	56.654	-0.139	0.0249	2.453e-08	----	0	0	84.6878	SFEL01	CAG-138	Christensenellales	Clostridia	Bacillota A	Bacteria
rs34341381	3	70914738	T	G	0.6987	FOXP1	Clostridium saudiense	Logistic	40.1855	-0.151	0.0271	2.455e-08	----	0	0	84.6878	Clostridium	Clostridiaceae	Clostridiales	Clostridia	Bacillota A	Bacteria
rs1373583	2	154725265	C	G	0.0748	GALNT13	CAG-345 sp000433315	Logistic	22.5457	0.3151	0.0565	2.455e-08	++++	23.3	0	88.2523	CAG-345	CAG-288	RFN20	Bacilli	Bacillota	Bacteria
rs6719488	2	136575199	T	G	0.7776	LCT	Dysosmobacter excrementavium	Logistic	21.65	-0.2004	0.0359	2.456e-08	----	0	0	84.6878	Dysosmobacter	Oscillospiraceae	Oscillospirales	Clostridia	Bacillota A	Bacteria
rs10057036	5	144388361	A	T	0.9402	PRELID2	Gehongia tenuis	Logistic	39.9522	-0.346	0.0621	2.463e-08	----	0	0	84.6878	Gehongia	NSJ-53	Christensenellales	Clostridia	Bacillota A	Bacteria
rs10063895	5	144388308	A	G	0.0598	PRELID2	Gehongia tenuis	Logistic	39.9522	0.346	0.0621	2.463e-08	++++	0	0	84.6878	Gehongia	NSJ-53	Christensenellales	Clostridia	Bacillota A	Bacteria
rs4786486	16	4429107	T	C	0.6721	VASN	Turicibacter sanguinis	Linear	53.88	0.0574	0.0103	2.465e-08	++++	0	0	84.6878	Turicibacter	Turicibacteraceae	Haloplasmatales	Bacilli	Bacillota	Bacteria
rs7124760	11	4687238	T	C	0.4836	OR51E1	SFEL01 sp004557245	Logistic	56.654	0.1388	0.0249	2.469e-08	++++	0	0	84.6878	SFEL01	CAG-138	Christensenellales	Clostridia	Bacillota A	Bacteria
rs934929	16	4587789	A	G	0.7591	CDIP1	Turicibacter sanguinis	Linear	53.88	0.0607	0.0109	2.471e-08	++++	22.2	0	88.0912	Turicibacter	Turicibacteraceae	Haloplasmatales	Bacilli	Bacillota	Bacteria
rs61823192	1	219294570	T	C	0.026	LYPLAL1	Intestinibacter sp900540355	Linear	55.8722	-0.1869	0.0335	2.474e-08	----	39.9	0	79.6159	Intestinibacter	Peptostreptococcaceae	Peptostreptococcales	Clostridia	Bacillota A	Bacteria
rs17102613	5	144397050	C	G	0.0598	PRELID2	Gehongia tenuis	Logistic	39.9522	0.3459	0.062	2.48e-08	++++	0	0	84.6878	Gehongia	NSJ-53	Christensenellales	Clostridia	Bacillota A	Bacteria
rs3095252	6	31194747	A	G	0.8459	HCG27	Enterocloster asparagiformis	Logistic	24.819	0.2199	0.0395	2.483e-08	++++	0	0	84.6878	Enterocloster	Lachnospiraceae	Lachnospirales	Clostridia	Bacillota A	Bacteria
rs13092463	3	70959754	A	G	0.3028	FOXP1	Clostridium saudiense	Logistic	40.1855	0.1498	0.0269	2.491e-08	++++	0	0	84.6878	Clostridium	Clostridiaceae	Clostridiales	Clostridia	Bacillota A	Bacteria
rs3130518	6	31191709	T	C	0.1538	HCG27	Enterocloster asparagiformis	Logistic	24.819	-0.2204	0.0395	2.496e-08	----	0	0	84.6878	Enterocloster	Lachnospiraceae	Lachnospirales	Clostridia	Bacillota A	Bacteria
rs11666792	19	49227043	A	G	0.4882	RASIP1	Clostridium sp001916075	Logistic	31.2313	-0.1431	0.0257	2.496e-08	----	72.2	21.256	90.1866	Clostridium	Clostridiaceae	Clostridiales	Clostridia	Bacillota A	Bacteria
rs12693843	2	154724839	A	G	0.0748	GALNT13	CAG-345 sp000433315	Logistic	22.5457	0.3149	0.0565	2.5e-08	++++	23.2	0	88.2373	CAG-345	CAG-288	RFN20	Bacilli	Bacillota	Bacteria
rs35109540	3	70914736	T	C	0.6988	FOXP1	Clostridium saudiense	Logistic	40.1855	-0.1509	0.0271	2.502e-08	----	0	0	84.6878	Clostridium	Clostridiaceae	Clostridiales	Clostridia	Bacillota A	Bacteria
rs232101	17	63674713	A	C	0.5642	CTD-2535L24.2	Pauljensenia sp000278725	Linear	76.1766	-0.0558	0.01	2.504e-08	----	0	0	84.6878	Pauljensenia	Actinomycetaceae	Actinomycetales	Actinomycetia	Actinomycetota	Bacteria
rs12979891	19	49227256	T	C	0.4882	RASIP1	Clostridium sp001916075	Logistic	31.2313	-0.143	0.0257	2.512e-08	----	72.2	21.3343	90.1932	Clostridium	Clostridiaceae	Clostridiales	Clostridia	Bacillota A	Bacteria
rs11120668	1	216023290	T	C	0.5337	USH2A	Catenibacillus sp018369015	Logistic	25.9156	-0.1565	0.0281	2.513e-08	----	0	0	84.6878	Catenibacillus	Lachnospiraceae	Lachnospirales	Clostridia	Bacillota A	Bacteria
rs10007659	4	134472895	A	G	0.4507	PCDH10	Intestinibacter sp900540355	Linear	55.8722	-0.0525	0.0094	2.515e-08	--+-	69.3	11.5527	89.3666	Intestinibacter	Peptostreptococcaceae	Peptostreptococcales	Clostridia	Bacillota A	Bacteria
rs3130468	6	31190795	C	G	0.1538	HCG27	Enterocloster asparagiformis	Logistic	24.819	-0.2203	0.0395	2.516e-08	----	0	0	84.6878	Enterocloster	Lachnospiraceae	Lachnospirales	Clostridia	Bacillota A	Bacteria
rs3130528	6	31199460	T	C	0.1537	HCG27	Enterocloster asparagiformis	Logistic	24.819	-0.2202	0.0395	2.521e-08	----	0	0	84.6878	Enterocloster	Lachnospiraceae	Lachnospirales	Clostridia	Bacillota A	Bacteria
NA	6	32577814	C	G	0.6492	HLA-DQA1	Eubacterium R sp000434995	Logistic	19.7943	-0.1907	0.0342	2.526e-08	----	0	0	84.6878	Eubacterium R	Acutalibacteraceae	Oscillospirales	Clostridia	Bacillota A	Bacteria
rs309168	2	136670298	T	C	0.2283	DARS	Bifidobacterium longum	Linear	90.3664	0.0709	0.0127	2.526e-08	++--	61.2	0	87.0048	Bifidobacterium	Bifidobacteriaceae	Actinomycetales	Actinomycetia	Actinomycetota	Bacteria
rs4550451	16	4472609	T	C	0.214	CORO7-PAM16	Clostridium saudiense	Logistic	40.1855	-0.1695	0.0304	2.528e-08	----	0	0	84.6878	Clostridium	Clostridiaceae	Clostridiales	Clostridia	Bacillota A	Bacteria
rs9268888	6	32431867	T	G	0.5945	HLA-DRA	Agathobacter sp000434275	Logistic	42.2228	-0.1445	0.0259	2.531e-08	----	0	0	84.6878	Agathobacter	Lachnospiraceae	Lachnospirales	Clostridia	Bacillota A	Bacteria
rs3130950	6	31189952	C	G	0.1538	HCG27	Enterocloster asparagiformis	Logistic	24.819	-0.2203	0.0395	2.533e-08	----	0	0	84.6878	Enterocloster	Lachnospiraceae	Lachnospirales	Clostridia	Bacillota A	Bacteria
rs71352990	19	35887083	A	G	0.191	GPR42	Pullichristensenella hMGS.05548	Linear	72.6983	0.074	0.0133	2.534e-08	++++	0	0	84.6878	Pullichristensenella	CAG-74	Christensenellales	Clostridia	Bacillota A	Bacteria
rs6434940	2	154724017	A	C	0.0748	GALNT13	CAG-345 sp000433315	Logistic	22.5457	0.3147	0.0565	2.535e-08	++++	22.2	0	88.0877	CAG-345	CAG-288	RFN20	Bacilli	Bacillota	Bacteria
rs6500606	16	4502514	T	C	0.7099	DNAJA3	Clostridium saudiense	Logistic	40.1855	0.153	0.0275	2.536e-08	++++	0	0	84.6878	Clostridium	Clostridiaceae	Clostridiales	Clostridia	Bacillota A	Bacteria
rs79291194	19	35878764	T	C	0.1888	GPR42	Pullichristensenella hMGS.05548	Linear	72.6983	0.0744	0.0134	2.545e-08	++++	10.3	0	86.2639	Pullichristensenella	CAG-74	Christensenellales	Clostridia	Bacillota A	Bacteria
rs4786495	16	4509825	A	G	0.7123	NMRAL1	Clostridium saudiense	Logistic	40.1855	0.1531	0.0275	2.545e-08	++++	0	0	84.6878	Clostridium	Clostridiaceae	Clostridiales	Clostridia	Bacillota A	Bacteria
rs11664961	18	68701767	T	G	0.1478	GTSCR1	Fimisoma avicola	Logistic	35.939	0.2042	0.0367	2.547e-08	++++	0	0	84.6878	Fimisoma	Anaerovoracaceae	Peptostreptococcales	Clostridia	Bacillota A	Bacteria
rs7247482	19	35878129	A	G	0.8112	GPR42	Pullichristensenella hMGS.05548	Linear	72.6983	-0.0744	0.0134	2.552e-08	----	10.7	0	86.333	Pullichristensenella	CAG-74	Christensenellales	Clostridia	Bacillota A	Bacteria
rs7113772	11	4687671	T	C	0.5168	OR51E1	SFEL01 sp004557245	Logistic	56.654	-0.1388	0.0249	2.554e-08	----	0	0	84.6878	SFEL01	CAG-138	Christensenellales	Clostridia	Bacillota A	Bacteria
rs12610119	19	35878202	A	G	0.8112	GPR42	Pullichristensenella hMGS.05548	Linear	72.6983	-0.0744	0.0134	2.555e-08	----	10.7	0	86.3259	Pullichristensenella	CAG-74	Christensenellales	Clostridia	Bacillota A	Bacteria
rs61862036	10	124902582	A	C	0.2329	HMX2	Cag-433 hMGS.05835	Logistic	15.4583	-0.2223	0.0399	2.56e-08	--+-	30.4	0	74.7656	CAG-433	UBA660	RF39	Bacilli	Bacillota	Bacteria
rs6430589	2	136554800	C	G	0.792	LCT	Bifidobacterium longum	Linear	90.3664	-0.0734	0.0132	2.561e-08	----	43.1	0	80.9217	Bifidobacterium	Bifidobacteriaceae	Actinomycetales	Actinomycetia	Actinomycetota	Bacteria
rs7124096	11	4687447	A	G	0.4832	OR51E1	SFEL01 sp004557245	Logistic	56.654	0.1388	0.0249	2.564e-08	++++	0	0	84.6878	SFEL01	CAG-138	Christensenellales	Clostridia	Bacillota A	Bacteria
rs12417964	11	4693447	A	G	0.4833	OR51E2	SFEL01 sp004557245	Logistic	56.654	0.1394	0.025	2.568e-08	++++	0	0	84.6878	SFEL01	CAG-138	Christensenellales	Clostridia	Bacillota A	Bacteria
rs6133386	20	6992202	A	G	0.1131	BMP2	Pauljensenia bouchesdurhonensis	Logistic	29.2505	0.23	0.0413	2.57e-08	++-+	29.7	0	74.3331	Pauljensenia	Actinomycetaceae	Actinomycetales	Actinomycetia	Actinomycetota	Bacteria
rs11893318	2	136747085	T	C	0.9119	DARS	Bifidobacterium adolescentis	Linear	89.978	-0.103	0.0185	2.57e-08	----	0	0	84.6878	Bifidobacterium	Bifidobacteriaceae	Actinomycetales	Actinomycetia	Actinomycetota	Bacteria
rs9904310	17	63669582	T	G	0.5642	CTD-2535L24.2	Pauljensenia sp000278725	Linear	76.1766	-0.0557	0.01	2.571e-08	----	0	0	84.6878	Pauljensenia	Actinomycetaceae	Actinomycetales	Actinomycetia	Actinomycetota	Bacteria
rs3132499	6	31207920	T	C	0.8464	HLA-C	Enterocloster asparagiformis	Logistic	24.819	0.2201	0.0395	2.573e-08	++++	0	0	84.6878	Enterocloster	Lachnospiraceae	Lachnospirales	Clostridia	Bacillota A	Bacteria
rs73022402	11	124934375	A	G	0.0613	SLC37A2	Marvinbryantia sp900066075	Logistic	45.2944	0.2901	0.0521	2.576e-08	++++	0	0	84.6878	Marvinbryantia	Lachnospiraceae	Lachnospirales	Clostridia	Bacillota A	Bacteria
rs939783	5	62237088	T	C	0.6203	IPO11	Alistipes putredinis	Linear	93.5251	-0.0598	0.0107	2.578e-08	--+-	61.7	0	87.1673	Alistipes	Rikenellaceae	Bacteroidales	Bacteroidia	Bacteroidota	Bacteria
rs7212230	17	63671681	T	C	0.4356	CTD-2535L24.2	Pauljensenia sp000278725	Linear	76.1766	0.0557	0.01	2.591e-08	++++	0	0	84.6878	Pauljensenia	Actinomycetaceae	Actinomycetales	Actinomycetia	Actinomycetota	Bacteria
rs9271108	6	32576633	A	G	0.7155	HLA-DRB1	Eubacterium R sp000434995	Logistic	19.7943	-0.1915	0.0344	2.604e-08	----	0	0	84.6878	Eubacterium R	Acutalibacteraceae	Oscillospirales	Clostridia	Bacillota A	Bacteria
rs3135364	6	32389545	A	G	0.7582	BTNL2	Butyribacter hominis	Logistic	27.2382	-0.1787	0.0321	2.613e-08	----	0	0	84.6878	Butyribacter	Lachnospiraceae	Lachnospirales	Clostridia	Bacillota A	Bacteria
rs12610992	19	35882448	A	G	0.1888	GPR42	Pullichristensenella hMGS.05548	Linear	72.6983	0.0743	0.0134	2.622e-08	++++	9.9	0	86.2056	Pullichristensenella	CAG-74	Christensenellales	Clostridia	Bacillota A	Bacteria
rs13068175	3	70925604	A	G	0.2989	FOXP1	Clostridium saudiense	Logistic	40.1855	0.1493	0.0268	2.624e-08	++++	0	0	84.6878	Clostridium	Clostridiaceae	Clostridiales	Clostridia	Bacillota A	Bacteria
rs2082729	2	136550109	T	C	0.7926	LCT	Bifidobacterium longum	Linear	90.3664	-0.0733	0.0132	2.626e-08	----	45	0	81.6715	Bifidobacterium	Bifidobacteriaceae	Actinomycetales	Actinomycetia	Actinomycetota	Bacteria
rs957791	5	430217	T	C	0.4578	AHRR	Enterocloster excrementigallinarum	Linear	58.1657	0.0537	0.0097	2.631e-08	++++	0	0	84.6878	Enterocloster	Lachnospiraceae	Lachnospirales	Clostridia	Bacillota A	Bacteria
rs11664993	18	68701919	T	G	0.1482	GTSCR1	Fimisoma avicola	Logistic	35.939	0.2038	0.0366	2.633e-08	++++	0	0	84.6878	Fimisoma	Anaerovoracaceae	Peptostreptococcales	Clostridia	Bacillota A	Bacteria
rs6578513	11	4686136	T	C	0.5168	OR51E1	SFEL01 sp004557245	Logistic	56.654	-0.1388	0.0249	2.634e-08	----	0	0	84.6878	SFEL01	CAG-138	Christensenellales	Clostridia	Bacillota A	Bacteria
rs7626449	3	70921329	A	G	0.2991	FOXP1	Clostridium saudiense	Logistic	40.1855	0.1491	0.0268	2.635e-08	++++	0	0	84.6878	Clostridium	Clostridiaceae	Clostridiales	Clostridia	Bacillota A	Bacteria
rs6430593	2	136655620	A	G	0.0881	DARS	Bifidobacterium adolescentis	Linear	89.978	0.1022	0.0184	2.646e-08	++++	0	0	84.6878	Bifidobacterium	Bifidobacteriaceae	Actinomycetales	Actinomycetia	Actinomycetota	Bacteria
rs11244061	9	136153981	T	C	0.1284	SURF6	Faecalibacterium longum	Linear	96.6137	0.0885	0.0159	2.652e-08	++++	0	0	84.6878	Faecalibacterium	Ruminococcaceae	Oscillospirales	Clostridia	Bacillota A	Bacteria
rs6801977	3	70887150	A	G	0.2912	FOXP1	Clostridium saudiense	Logistic	40.1855	0.1504	0.027	2.663e-08	++++	0	0	84.6878	Clostridium	Clostridiaceae	Clostridiales	Clostridia	Bacillota A	Bacteria
rs934588	3	70890207	A	G	0.2917	FOXP1	Clostridium saudiense	Logistic	40.1855	0.1504	0.027	2.663e-08	++++	0	0	84.6878	Clostridium	Clostridiaceae	Clostridiales	Clostridia	Bacillota A	Bacteria
rs4925241	20	61024851	T	C	0.1345	GATA5	Clostridium sp900540255	Logistic	36.2701	0.2069	0.0372	2.67e-08	++++	0	0	84.6878	Clostridium	Clostridiaceae	Clostridiales	Clostridia	Bacillota A	Bacteria
rs11151632	18	68704209	T	C	0.1478	GTSCR1	Fimisoma avicola	Logistic	35.939	0.2039	0.0367	2.674e-08	++++	0	0	84.6878	Fimisoma	Anaerovoracaceae	Peptostreptococcales	Clostridia	Bacillota A	Bacteria
rs1011361	2	136553639	A	G	0.7944	LCT	Bifidobacterium longum	Linear	90.3664	-0.0731	0.0131	2.682e-08	----	44.5	0	81.464	Bifidobacterium	Bifidobacteriaceae	Actinomycetales	Actinomycetia	Actinomycetota	Bacteria
rs12998016	2	136551694	T	C	0.7927	LCT	Bifidobacterium longum	Linear	90.3664	-0.0733	0.0132	2.684e-08	----	46.2	0	82.1208	Bifidobacterium	Bifidobacteriaceae	Actinomycetales	Actinomycetia	Actinomycetota	Bacteria
rs6500607	16	4503631	T	C	0.7103	DNAJA3	Clostridium saudiense	Logistic	40.1855	0.1527	0.0275	2.686e-08	++++	0	0	84.6878	Clostridium	Clostridiaceae	Clostridiales	Clostridia	Bacillota A	Bacteria
rs9276606	6	32736695	A	T	0.7318	HLA-DQB2	Butyribacter hominis	Logistic	27.2382	-0.1732	0.0312	2.692e-08	----	43.9	0	81.2499	Butyribacter	Lachnospiraceae	Lachnospirales	Clostridia	Bacillota A	Bacteria
rs6578516	11	4688445	T	C	0.4832	OR51E1	SFEL01 sp004557245	Logistic	56.654	0.1386	0.0249	2.699e-08	++++	0	0	84.6878	SFEL01	CAG-138	Christensenellales	Clostridia	Bacillota A	Bacteria
rs35012514	3	70960768	A	G	0.3029	FOXP1	Clostridium saudiense	Logistic	40.1855	0.1494	0.0269	2.701e-08	++++	0	0	84.6878	Clostridium	Clostridiaceae	Clostridiales	Clostridia	Bacillota A	Bacteria
rs12475139	2	136786651	A	T	0.2403	DARS	Copromonas sp000435795	Linear	67.725	-0.0673	0.0121	2.703e-08	----	0	0	84.6878	Copromonas	Lachnospiraceae	Lachnospirales	Clostridia	Bacillota A	Bacteria
rs11076838	16	4595883	C	G	0.281	CDIP1	Clostridium saudiense	Logistic	40.1855	-0.1545	0.0278	2.707e-08	----	0	0	84.6878	Clostridium	Clostridiaceae	Clostridiales	Clostridia	Bacillota A	Bacteria
rs1446585	2	136407479	A	G	0.7454	R3HDM1	Copromonas sp000435795	Linear	67.725	0.0653	0.0117	2.708e-08	++++	18.4	0	87.5104	Copromonas	Lachnospiraceae	Lachnospirales	Clostridia	Bacillota A	Bacteria
rs56192406	2	167035255	T	C	0.2068	SCN9A	Gemmiger sp900540775	Logistic	56.2758	0.1672	0.0301	2.713e-08	++++	0	0	84.6878	Gemmiger	Ruminococcaceae	Oscillospirales	Clostridia	Bacillota A	Bacteria
rs10928546	2	136544197	T	C	0.7922	LCT	Bifidobacterium longum	Linear	90.3664	-0.0733	0.0132	2.713e-08	----	43.6	0	81.1048	Bifidobacterium	Bifidobacteriaceae	Actinomycetales	Actinomycetia	Actinomycetota	Bacteria
rs11783515	8	59320389	A	G	0.3323	UBXN2B	Schaedlerella glycyrrhizinilytica A	Logistic	31.6775	-0.1534	0.0276	2.714e-08	----	0	0	84.6878	Schaedlerella	Lachnospiraceae	Lachnospirales	Clostridia	Bacillota A	Bacteria
rs11928769	3	70985059	A	C	0.291	FOXP1	Clostridium saudiense	Logistic	40.1855	0.1542	0.0277	2.717e-08	++++	0	0	84.6878	Clostridium	Clostridiaceae	Clostridiales	Clostridia	Bacillota A	Bacteria
rs9269069	6	32440362	T	C	0.5942	HLA-DRA	Agathobacter sp000434275	Logistic	42.2228	-0.1441	0.0259	2.727e-08	----	0	0	84.6878	Agathobacter	Lachnospiraceae	Lachnospirales	Clostridia	Bacillota A	Bacteria
rs34797926	10	124901030	C	G	0.7685	HMX3	Cag-433 hMGS.05835	Logistic	15.4583	0.2232	0.0402	2.727e-08	++-+	30.9	0	75.076	CAG-433	UBA660	RF39	Bacilli	Bacillota	Bacteria
rs2730231	7	158784939	T	C	0.8437	WDR60	Lachnoclostridium B sp000765215	Logistic	8.08919	-0.3613	0.065	2.729e-08	----	0	0	84.6878	Lachnoclostridium B	Lachnospiraceae	Lachnospirales	Clostridia	Bacillota A	Bacteria
rs12608556	19	30117740	T	C	0.6164	POP4	Lachnoclostridium B sp900066555	Linear	95.6507	0.0607	0.0109	2.733e-08	++++	0	0	84.6878	Lachnoclostridium B	Lachnospiraceae	Lachnospirales	Clostridia	Bacillota A	Bacteria
rs35236436	3	70957949	T	C	0.3026	FOXP1	Clostridium saudiense	Logistic	40.1855	0.1486	0.0267	2.734e-08	++++	0	0	84.6878	Clostridium	Clostridiaceae	Clostridiales	Clostridia	Bacillota A	Bacteria
rs903094	4	134482324	A	G	0.5504	PCDH10	Intestinibacter sp900540355	Linear	55.8722	0.0526	0.0095	2.739e-08	++-+	69.8	13.2094	89.5064	Intestinibacter	Peptostreptococcaceae	Peptostreptococcales	Clostridia	Bacillota A	Bacteria
rs232106	17	63676241	C	G	0.5643	CTD-2535L24.2	Pauljensenia sp000278725	Linear	76.1766	-0.0556	0.01	2.741e-08	----	0	0	84.6878	Pauljensenia	Actinomycetaceae	Actinomycetales	Actinomycetia	Actinomycetota	Bacteria
rs1000979	2	218705987	T	C	0.3269	TNS1	Blautia A sp900066505	Linear	88.4403	-0.0619	0.0111	2.742e-08	----	0	0	84.6878	Blautia A	Lachnospiraceae	Lachnospirales	Clostridia	Bacillota A	Bacteria
rs56863091	7	100716812	T	C	0.3178	TRIM56	Coprobacillus cateniformis	Logistic	26.9335	-0.1734	0.0312	2.75e-08	----	0	0	84.6878	Coprobacillus	Coprobacillaceae	Erysipelotrichales	Bacilli	Bacillota	Bacteria
rs232110	17	63678835	T	C	0.4356	CTD-2535L24.2	Pauljensenia sp000278725	Linear	76.1766	0.0556	0.01	2.753e-08	++++	0	0	84.6878	Pauljensenia	Actinomycetaceae	Actinomycetales	Actinomycetia	Actinomycetota	Bacteria
rs6500605	16	4502410	A	G	0.7098	DNAJA3	Clostridium saudiense	Logistic	40.1855	0.1525	0.0275	2.759e-08	++++	0	0	84.6878	Clostridium	Clostridiaceae	Clostridiales	Clostridia	Bacillota A	Bacteria
[truncated: 411 more rows]

## Sheet: TableS5_GLP1
Supplementary Table 5. Associations of study-wide loci with fasting and 2-hour GLP-1 using data from the MDC and PPP-Botnia cohorts
[truncated: 22 more rows]

[truncated: 13 more sheets: TableS6_SCFA, TableS7_pathway enrichment, TableS8_higher_taxa_studywide, TableS9_sex_stratified, Table S10_replication, TableS11_allele_frequenc, TableS12_SNP_metabolites, TableS13_colocalization, TableS14_interaction_secretor, TableS15_species_metab, TableS16_stool_metabolomics, TableS17_MR, TableS18_functional_modules_gwa]
